# Supplementary material for: Bromido[1-(η6-4-tert-butyl­benz­yl)-3-(2,4,6-trimethyl­benz­yl)benzimidazol-2-yl­idene]chloridoruthenium(II)
Source: Acta Crystallogr Sect E Struct Rep Online. 2008 Dec 20;65(Pt 1):m97–8. doi: 10.1107/S1600536808042256 (PMC2967929; doi:10.1107/S1600536808042256)
Supplement: Supplementary file 1 [file e-65-00m97-sup1.cif]

##############################################################################
###                                                                        ###
###        Electronic paper (Acta Crystallographica Section E)             ###
###                                                                        ###
##############################################################################
#                                                                            #
# This CIF contains the data in a paper accepted for publication in Acta     #
# Crystallographica Section E. It conforms to the requirements of Notes      #
# for Authors for Section E, and has been peer reviewed under the auspices   #
# of the IUCr Commission on Journals.                                        #
#                                                                            #
# Full details of the Crystallographic Information File format               #
# are given in the paper "The Crystallographic Information File (CIF):       #
# a New Standard Archive File for Crystallography" by S. R. Hall, F. H.      #
# Allen and I. D. Brown [Acta Cryst. (1991), A47, 655-685].                  #
#                                                                            #
# The current version of the core CIF dictionary is obtainable from          #
# ftp://ftp.iucr.org/pub/cif_core.dic. The current version number is 2.4.    #
#                                                                            #
# Software is freely available for graphical display of the structure(s) in  #
# this CIF.  For information consult the CIF home page http://www.iucr.org/  #
# cif/home.html                                                              #
#                                                                            #
# This file may be used for bona fide research purposes within the           #
# scientific community so long as proper attribution is given to the journal # 
# article from which it was obtained.                                        #
#                                                                            #
##############################################################################
                                             
data_global
_audit_creation_method     SHELXL-97
_journal_data_validation_number     ?
_journal_date_recd_electronic     2008-11-24
_journal_date_accepted     2008-12-11
_journal_name_full     'Acta Crystallographica, Section E'
_journal_year     2009
_journal_volume     65
_journal_issue      1
_journal_page_first     m97
_journal_page_last     m98
_journal_paper_category     QM
_journal_coeditor_code     AT2686
_publ_contact_author_name     'Hakan Arslan'
_publ_contact_author_address
;
Department of Natural Sciences,
Fayetteville State University,
Fayetteville, NC, 28301, USA
and
Department of Chemistry,
Faculty of Pharmacy,
Mersin University, Mersin,
TR 33169, Turkey
;
_publ_contact_author_email     'hakan.arslan.acad@gmail.com'
_publ_contact_author_fax     '+1-910-672-1159'
_publ_contact_author_phone     '+1-910-672-1532'
_publ_section_title
;\
Bromido[1-(\h^6^-4-<i>tert</i>-butylbenzyl)-3-(2,4,6-trimethylbenzyl)\
benzimidazol-2-ylidene]chloridoruthenium(II)
;
loop_
    _publ_author_name
    _publ_author_footnote
    _publ_author_address
    'Arslan, Hakan' .
;
Department of Natural Sciences,
Fayetteville State University,
Fayetteville, NC 28301, USA
and
Department of Chemistry,
Faculty of Pharmacy,
Mersin University, Mersin, TR 33169,
Turkey
;
    'VanDerveer, Don' .
;
Department of Chemistry,
Clemson University,
Clemson, SC 29634, USA
;
    '\"Ozdemir, \.Ismail' .
;
Department of Chemistry,
Faculty of Science and Arts,
\.In\"on\"u University,
Malatya, TR 44280, Turkey
;
    'Demir, Serpil' .
;
Department of Chemistry,
Faculty of Science and Arts,
\.In\"on\"u University,
Malatya, TR 44280, Turkey
;
    '\,Cetinkaya, Bekir' .
;
Department of Chemistry,
Faculty of Science,
Ege University,
Bornova-\.Izmir, TR 35100, Turkey
;
data_I
_chemical_name_systematic
;
Bromido[1-(\h^6^-4-<i>tert</i>-butylbenzyl)-3-(2,4,6-
trimethylbenzyl)benzimidazol-2-ylidene]chloridoruthenium(II)
;
_chemical_name_common
;
;
_chemical_formula_moiety     'C28 H32 Br0.97 Cl1.03 N2 Ru'
_chemical_formula_sum     'C28 H32 Br0.97 Cl1.03 N2 Ru'
_chemical_formula_iupac     '[Ru Br Cl (C28 H32 N2)]'
_chemical_formula_weight     611.69
_chemical_melting_point     ?
_symmetry_cell_setting     monoclinic
_symmetry_space_group_name_H-M     'P 21/n'
_symmetry_space_group_name_Hall     '-P 2yn'
loop_
    _symmetry_equiv_pos_as_xyz
    'x, y, z'
    '-x+1/2, y+1/2, -z+1/2'
    '-x, -y, -z'
    'x-1/2, -y-1/2, z-1/2'
_cell_length_a     7.6336(15)
_cell_length_b     27.725(6)
_cell_length_c     12.051(2)
_cell_angle_alpha     90.00
_cell_angle_beta     98.80(3)
_cell_angle_gamma     90.00
_cell_volume     2520.5(9)
_cell_formula_units_Z     4
_cell_measurement_reflns_used     6078
_cell_measurement_theta_min     2.7896
_cell_measurement_theta_max     26.3413
_cell_measurement_temperature     153(2)
_exptl_crystal_description     plate
_exptl_crystal_colour     red
_exptl_crystal_size_max     0.26
_exptl_crystal_size_mid     0.12
_exptl_crystal_size_min     0.02
_exptl_crystal_density_diffrn     1.612
_exptl_crystal_density_meas     ?
_exptl_crystal_density_method     'not measured'
_exptl_crystal_F_000     1237.9
_exptl_absorpt_coefficient_mu     2.290
_exptl_absorpt_correction_type     multi-scan
_exptl_absorpt_process_details     '(REQAB; Jacobson, 1998)'
_exptl_absorpt_correction_T_min     0.5814
_exptl_absorpt_correction_T_max     0.9547
_exptl_special_details
;
;
_diffrn_ambient_temperature     153(2)
_diffrn_radiation_type     MoK\a
_diffrn_radiation_wavelength     0.71073
_diffrn_radiation_source     'Sealed Tube'
_diffrn_radiation_monochromator     'Graphite Monochromator'
_diffrn_measurement_device
;
Rigaku Mercury CCD
;
_diffrn_measurement_method     'omega'
_diffrn_detector_area_resol_mean     14.6306
_diffrn_reflns_number     17799
_diffrn_reflns_av_R_equivalents     0.0890
_diffrn_reflns_av_sigmaI/netI     0.0708
_diffrn_reflns_theta_min     2.25
_diffrn_reflns_theta_max     25.03
_diffrn_reflns_theta_full     25.03
_diffrn_measured_fraction_theta_max     0.999
_diffrn_measured_fraction_theta_full     0.999
_diffrn_reflns_limit_h_min     -9
_diffrn_reflns_limit_h_max     9
_diffrn_reflns_limit_k_min     -30
_diffrn_reflns_limit_k_max     33
_diffrn_reflns_limit_l_min     -14
_diffrn_reflns_limit_l_max     14
_diffrn_reflns_reduction_process     'Lp corrections applied'
_diffrn_standards_number     0
_diffrn_standards_interval_count     0
_diffrn_standards_interval_time     0
_diffrn_standards_decay_%     0
_refine_special_details
;
Refinement of <i>F</i>^2^ against ALL reflections. The weighted <i>R</i>-factor
<i>wR</i> and goodness of fit <i>S</i> are based on <i>F</i>^2^, conventional
<i>R</i>-factors <i>R</i> are based on <i>F</i>, with <i>F</i> set to zero for
negative <i>F</i>^2^. The threshold expression of <i>F</i>^2^ >
\s(<i>F</i>^2^) is used only for calculating <i>R</i>-factors(gt) <i>etc</i>.
and is not relevant to the choice of reflections for refinement.
<i>R</i>-factors based on <i>F</i>^2^ are statistically about twice as large
as those based on <i>F</i>, and <i>R</i>- factors based on ALL data will be
even larger.
;
_reflns_number_total     4449
_reflns_number_gt     3288
_reflns_threshold_expression     I>2\s(I)
_refine_ls_structure_factor_coef     Fsqd
_refine_ls_matrix_type     full
_refine_ls_R_factor_all     0.1177
_refine_ls_R_factor_gt     0.0891
_refine_ls_wR_factor_gt     0.2162
_refine_ls_wR_factor_ref     0.2547
_refine_ls_goodness_of_fit_ref     1.037
_refine_ls_restrained_S_all     1.037
_refine_ls_number_reflns     4449
_refine_ls_number_parameters     306
_refine_ls_number_restraints     0
_refine_ls_hydrogen_treatment     constr
_refine_ls_weighting_scheme     calc
_refine_ls_weighting_details
        'calc w=1/[\s^2^(Fo^2^)+(0.1351P)^2^+37.3742P] where P=(Fo^2^+2Fc^2^)/3'
_atom_sites_solution_hydrogens     geom
_atom_sites_solution_primary     direct
_atom_sites_solution_secondary     difmap
_refine_ls_shift/su_max     0.000
_refine_ls_shift/su_mean     0.000
_refine_diff_density_max     2.453
_refine_diff_density_min     -1.380
_refine_ls_extinction_method     none
_refine_ls_extinction_coef     ?
loop_
    _atom_type_symbol
    _atom_type_description
    _atom_type_scat_dispersion_real
    _atom_type_scat_dispersion_imag
    _atom_type_scat_source
    'C' 'C' 0.0033 0.0016
                         'International Tables Vol C Tables 4.2.6.8 and 6.1.1.4'
    'H' 'H' 0.0000 0.0000
                         'International Tables Vol C Tables 4.2.6.8 and 6.1.1.4'
    'N' 'N' 0.0061 0.0033
                         'International Tables Vol C Tables 4.2.6.8 and 6.1.1.4'
    'Cl' 'Cl' 0.1484 0.1585
                         'International Tables Vol C Tables 4.2.6.8 and 6.1.1.4'
    'Ru' 'Ru' -1.2594 0.8363
                         'International Tables Vol C Tables 4.2.6.8 and 6.1.1.4'
    'Br' 'Br' -0.2901 2.4595
                         'International Tables Vol C Tables 4.2.6.8 and 6.1.1.4'
_computing_data_collection     'CrystalClear (Rigaku/MSC, 2006)'
_computing_cell_refinement     'CrystalClear (Rigaku/MSC, 2006)'
_computing_data_reduction     'CrystalClear (Rigaku/MSC, 2006)'
_computing_structure_solution     'SHELXTL (Sheldrick, 2008)'
_computing_structure_refinement     'SHELXTL (Sheldrick, 2008)'
_computing_molecular_graphics     'SHELXTL (Sheldrick, 2008)'
_computing_publication_material     'SHELXTL (Sheldrick, 2008)'
loop_
    _atom_site_type_symbol
    _atom_site_label
    _atom_site_fract_x
    _atom_site_fract_y
    _atom_site_fract_z
    _atom_site_U_iso_or_equiv
    _atom_site_adp_type
    _atom_site_calc_flag
    _atom_site_refinement_flags
    _atom_site_occupancy
    _atom_site_disorder_assembly
    _atom_site_disorder_group
    Ru Ru1 0.60457(10) 0.20821(3) -0.00508(7) 0.0216(3) Uani d . 1 . .
    Cl Cl1 0.72119(18) 0.23046(5) 0.19599(11) 0.0291(6) Uani d P 0.399(11) . .
    Br Br1 0.72119(18) 0.23046(5) 0.19599(11) 0.0291(6) Uani d P 0.601(11) . .
    Cl Cl2 0.2998(2) 0.19995(6) 0.03585(16) 0.0322(7) Uani d P 0.630(11) . .
    Br Br2 0.2998(2) 0.19995(6) 0.03585(16) 0.0322(7) Uani d P 0.370(11) . .
    N N1 0.6449(10) 0.2957(3) -0.1343(8) 0.0231(18) Uani d . 1 . .
    N N2 0.5256(11) 0.3219(3) 0.0063(7) 0.0247(18) Uani d . 1 . .
    C C1 0.5792(12) 0.2804(4) -0.0395(9) 0.024(2) Uani d . 1 . .
    C C2 0.6346(13) 0.3450(4) -0.1471(9) 0.027(2) Uani d . 1 . .
    C C3 0.6940(14) 0.3753(4) -0.2264(10) 0.030(2) Uani d . 1 . .
    H H3 0.7496 0.3630 -0.2868 0.036 Uiso calc R 1 . .
    C C4 0.6679(14) 0.4238(4) -0.2125(9) 0.029(2) Uani d . 1 . .
    H H4 0.7055 0.4459 -0.2653 0.035 Uiso calc R 1 . .
    C C5 0.5879(14) 0.4421(4) -0.1236(10) 0.029(2) Uani d . 1 . .
    H H5 0.5708 0.4763 -0.1171 0.035 Uiso calc R 1 . .
    C C6 0.5345(15) 0.4115(4) -0.0466(10) 0.032(2) Uani d . 1 . .
    H H6 0.4813 0.4241 0.0145 0.038 Uiso calc R 1 . .
    C C7 0.5573(13) 0.3620(3) -0.0571(9) 0.024(2) Uani d . 1 . .
    C C8 0.7150(15) 0.2616(4) -0.2085(9) 0.029(2) Uani d . 1 . .
    H H8A 0.8336 0.2705 -0.2176 0.035 Uiso calc R 1 . .
    H H8B 0.6427 0.2616 -0.2810 0.035 Uiso calc R 1 . .
    C C9 0.7140(14) 0.2114(4) -0.1541(9) 0.026(2) Uani d . 1 . .
    C C10 0.5597(15) 0.1828(4) -0.1780(10) 0.030(2) Uani d . 1 . .
    H H10 0.4690 0.1900 -0.2401 0.036 Uiso calc R 1 . .
    C C11 0.5439(14) 0.1426(4) -0.1061(9) 0.029(2) Uani d . 1 . .
    H H11 0.4374 0.1237 -0.1194 0.034 Uiso calc R 1 . .
    C C12 0.6761(13) 0.1292(4) -0.0165(9) 0.029(2) Uani d . 1 . .
    C C13 0.8302(14) 0.1597(4) 0.0012(10) 0.030(2) Uani d . 1 . .
    H H13 0.9203 0.1524 0.0637 0.036 Uiso calc R 1 . .
    C C14 0.8585(14) 0.1996(3) -0.0666(9) 0.025(2) Uani d . 1 . .
    H H14 0.9670 0.2177 -0.0552 0.030 Uiso calc R 1 . .
    C C15 0.6573(14) 0.0866(4) 0.0614(9) 0.027(2) Uani d . 1 . .
    C C16 0.6828(15) 0.1024(4) 0.1864(10) 0.034(2) Uani d . 1 . .
    H H16A 0.8046 0.1110 0.2103 0.052 Uiso calc R 1 . .
    H H16B 0.6511 0.0763 0.2317 0.052 Uiso calc R 1 . .
    H H16C 0.6086 0.1297 0.1945 0.052 Uiso calc R 1 . .
    C C17 0.4716(15) 0.0640(4) 0.0349(10) 0.036(3) Uani d . 1 . .
    H H17A 0.3857 0.0858 0.0572 0.054 Uiso calc R 1 . .
    H H17B 0.4693 0.0342 0.0752 0.054 Uiso calc R 1 . .
    H H17C 0.4440 0.0579 -0.0442 0.054 Uiso calc R 1 . .
    C C18 0.7974(16) 0.0484(4) 0.0473(11) 0.038(3) Uani d . 1 . .
    H H18A 0.7866 0.0392 -0.0302 0.057 Uiso calc R 1 . .
    H H18B 0.7800 0.0206 0.0919 0.057 Uiso calc R 1 . .
    H H18C 0.9135 0.0614 0.0714 0.057 Uiso calc R 1 . .
    C C19 0.4525(14) 0.3223(4) 0.1144(9) 0.028(2) Uani d . 1 . .
    H H19A 0.5491 0.3249 0.1753 0.034 Uiso calc R 1 . .
    H H19B 0.3941 0.2922 0.1224 0.034 Uiso calc R 1 . .
    C C20 0.3246(14) 0.3624(4) 0.1237(9) 0.025(2) Uani d . 1 . .
    C C21 0.1591(14) 0.3634(4) 0.0541(9) 0.030(2) Uani d . 1 . .
    C C22 0.0405(13) 0.4017(4) 0.0669(9) 0.027(2) Uani d . 1 . .
    H H22 -0.0736 0.4022 0.0205 0.032 Uiso calc R 1 . .
    C C23 0.0847(15) 0.4383(4) 0.1445(9) 0.032(2) Uani d . 1 . .
    C C24 0.2486(15) 0.4370(4) 0.2112(10) 0.035(3) Uani d . 1 . .
    H H24 0.2804 0.4627 0.2641 0.042 Uiso calc R 1 . .
    C C25 0.3703(15) 0.3996(4) 0.2046(9) 0.032(2) Uani d . 1 . .
    C C26 0.1006(16) 0.3244(4) -0.0281(11) 0.039(3) Uani d . 1 . .
    H H26A 0.1386 0.3318 -0.0985 0.058 Uiso calc R 1 . .
    H H26B -0.0263 0.3220 -0.0387 0.058 Uiso calc R 1 . .
    H H26C 0.1517 0.2943 -0.0001 0.058 Uiso calc R 1 . .
    C C27 -0.0427(18) 0.4793(5) 0.1538(12) 0.046(3) Uani d . 1 . .
    H H27A -0.0544 0.4841 0.2312 0.068 Uiso calc R 1 . .
    H H27B -0.1563 0.4716 0.1116 0.068 Uiso calc R 1 . .
    H H27C 0.0019 0.5083 0.1244 0.068 Uiso calc R 1 . .
    C C28 0.5490(16) 0.4006(4) 0.2781(10) 0.037(3) Uani d . 1 . .
    H H28A 0.5585 0.4292 0.3235 0.055 Uiso calc R 1 . .
    H H28B 0.6408 0.4006 0.2318 0.055 Uiso calc R 1 . .
    H H28C 0.5613 0.3727 0.3258 0.055 Uiso calc R 1 . .
loop_
    _atom_site_aniso_label
    _atom_site_aniso_U_11
    _atom_site_aniso_U_22
    _atom_site_aniso_U_33
    _atom_site_aniso_U_12
    _atom_site_aniso_U_13
    _atom_site_aniso_U_23
    Ru1 0.0204(5) 0.0223(5) 0.0219(5) -0.0002(3) 0.0021(3) -0.0011(3)
    Cl1 0.0329(8) 0.0257(8) 0.0261(8) 0.0028(5) -0.0035(5) -0.0018(5)
    Br1 0.0329(8) 0.0257(8) 0.0261(8) 0.0028(5) -0.0035(5) -0.0018(5)
    Cl2 0.0263(10) 0.0370(11) 0.0354(11) -0.0006(7) 0.0118(7) 0.0017(7)
    Br2 0.0263(10) 0.0370(11) 0.0354(11) -0.0006(7) 0.0118(7) 0.0017(7)
    N1 0.016(4) 0.019(4) 0.035(5) 0.000(3) 0.007(3) 0.007(3)
    N2 0.026(4) 0.025(5) 0.023(4) 0.009(3) 0.001(3) -0.001(3)
    C1 0.017(4) 0.030(5) 0.024(5) -0.006(4) 0.002(4) -0.001(4)
    C2 0.023(5) 0.027(5) 0.031(6) 0.000(4) 0.005(4) 0.003(4)
    C3 0.029(5) 0.031(6) 0.033(6) -0.002(4) 0.011(5) 0.006(4)
    C4 0.031(5) 0.034(6) 0.023(5) -0.002(4) 0.009(4) 0.004(4)
    C5 0.029(5) 0.016(5) 0.040(6) 0.001(4) 0.001(5) 0.005(4)
    C6 0.035(6) 0.029(6) 0.034(6) 0.008(4) 0.016(5) 0.005(5)
    C7 0.023(5) 0.019(5) 0.031(5) 0.007(4) 0.011(4) 0.009(4)
    C8 0.042(6) 0.027(5) 0.021(5) -0.001(4) 0.009(4) 0.000(4)
    C9 0.030(5) 0.025(5) 0.025(5) -0.002(4) 0.014(4) 0.001(4)
    C10 0.035(6) 0.025(5) 0.033(6) -0.004(4) 0.013(5) -0.012(4)
    C11 0.030(5) 0.022(5) 0.033(6) 0.004(4) 0.004(4) -0.012(4)
    C12 0.023(5) 0.032(6) 0.032(6) -0.007(4) 0.010(4) -0.001(4)
    C13 0.025(5) 0.031(6) 0.037(6) 0.004(4) 0.010(4) -0.002(5)
    C14 0.036(6) 0.017(5) 0.026(5) 0.002(4) 0.021(4) -0.001(4)
    C15 0.029(5) 0.027(5) 0.024(5) 0.001(4) 0.001(4) 0.000(4)
    C16 0.034(6) 0.036(6) 0.033(6) -0.006(5) 0.004(5) 0.006(5)
    C17 0.033(6) 0.029(6) 0.042(7) -0.012(4) -0.004(5) 0.010(5)
    C18 0.045(7) 0.024(6) 0.045(7) 0.002(5) 0.005(5) -0.001(5)
    C19 0.026(5) 0.035(6) 0.025(5) 0.004(4) 0.004(4) 0.001(4)
    C20 0.034(5) 0.022(5) 0.021(5) -0.004(4) 0.004(4) -0.002(4)
    C21 0.027(5) 0.034(6) 0.028(6) -0.007(4) -0.001(4) 0.001(4)
    C22 0.021(5) 0.029(5) 0.031(6) 0.003(4) 0.002(4) 0.001(4)
    C23 0.036(6) 0.029(6) 0.031(6) 0.006(5) 0.010(5) -0.005(5)
    C24 0.038(6) 0.028(6) 0.040(7) -0.006(5) 0.012(5) -0.013(5)
    C25 0.036(6) 0.036(6) 0.022(5) -0.005(5) 0.004(4) -0.001(4)
    C26 0.032(6) 0.033(6) 0.046(7) 0.009(5) -0.012(5) -0.015(5)
    C27 0.053(8) 0.034(7) 0.051(8) 0.017(6) 0.011(6) -0.004(6)
    C28 0.038(6) 0.037(6) 0.035(6) -0.007(5) 0.005(5) -0.011(5)
_geom_special_details
;
All e.s.d.'s (except the e.s.d. in the dihedral angle between two l.s. planes)
are estimated using the full covariance matrix. The cell e.s.d.'s are taken
into account individually in the estimation of e.s.d.'s in distances, angles
and torsion angles; correlations between e.s.d.'s in cell parameters are only
used when they are defined by crystal symmetry. An approximate (isotropic)
treatment of cell e.s.d.'s is used for estimating e.s.d.'s involving l.s.
planes.
;
loop_
    _geom_bond_atom_site_label_1
    _geom_bond_atom_site_label_2
    _geom_bond_site_symmetry_2
    _geom_bond_distance
    _geom_bond_publ_flag
    Ru1 C1 . 2.048(11) ?
    Ru1 C9 . 2.095(10) ?
    Ru1 C10 . 2.177(11) ?
    Ru1 C13 . 2.177(10) ?
    Ru1 C14 . 2.192(10) ?
    Ru1 C11 . 2.198(10) ?
    Ru1 C12 . 2.267(11) ?
    Ru1 Cl2 . 2.4613(18) ?
    Ru1 Cl1 . 2.5267(17) ?
    N1 C2 . 1.376(13) ?
    N1 C1 . 1.383(13) ?
    N1 C8 . 1.457(13) ?
    N2 C1 . 1.366(13) ?
    N2 C7 . 1.390(13) ?
    N2 C19 . 1.494(13) ?
    C2 C7 . 1.394(15) ?
    C2 C3 . 1.399(15) ?
    C3 C4 . 1.372(16) ?
    C3 H3 . 0.9600 ?
    C4 C5 . 1.407(15) ?
    C4 H4 . 0.9600 ?
    C5 C6 . 1.365(15) ?
    C5 H5 . 0.9600 ?
    C6 C7 . 1.392(15) ?
    C6 H6 . 0.9600 ?
    C8 C9 . 1.540(14) ?
    C8 H8A . 0.9600 ?
    C8 H8B . 0.9600 ?
    C9 C10 . 1.414(15) ?
    C9 C14 . 1.442(16) ?
    C10 C11 . 1.427(16) ?
    C10 H10 . 0.9600 ?
    C11 C12 . 1.410(15) ?
    C11 H11 . 0.9600 ?
    C12 C13 . 1.438(14) ?
    C12 C15 . 1.529(14) ?
    C13 C14 . 1.411(14) ?
    C13 H13 . 0.9600 ?
    C14 H14 . 0.9600 ?
    C15 C18 . 1.533(15) ?
    C15 C17 . 1.538(14) ?
    C15 C16 . 1.553(15) ?
    C16 H16A . 0.9599 ?
    C16 H16B . 0.9599 ?
    C16 H16C . 0.9599 ?
    C17 H17A . 0.9599 ?
    C17 H17B . 0.9599 ?
    C17 H17C . 0.9599 ?
    C18 H18A . 0.9599 ?
    C18 H18B . 0.9599 ?
    C18 H18C . 0.9599 ?
    C19 C20 . 1.495(14) ?
    C19 H19A . 0.9600 ?
    C19 H19B . 0.9600 ?
    C20 C21 . 1.405(15) ?
    C20 C25 . 1.425(15) ?
    C21 C22 . 1.418(15) ?
    C21 C26 . 1.489(15) ?
    C22 C23 . 1.387(15) ?
    C22 H22 . 0.9600 ?
    C23 C24 . 1.380(16) ?
    C23 C27 . 1.511(15) ?
    C24 C25 . 1.404(16) ?
    C24 H24 . 0.9600 ?
    C25 C28 . 1.509(16) ?
    C26 H26A . 0.9599 ?
    C26 H26B . 0.9599 ?
    C26 H26C . 0.9599 ?
    C27 H27A . 0.9599 ?
    C27 H27B . 0.9599 ?
    C27 H27C . 0.9599 ?
    C28 H28A . 0.9599 ?
    C28 H28B . 0.9599 ?
    C28 H28C . 0.9599 ?
loop_
    _geom_angle_atom_site_label_1
    _geom_angle_atom_site_label_2
    _geom_angle_atom_site_label_3
    _geom_angle_site_symmetry_1
    _geom_angle_site_symmetry_3
    _geom_angle
    _geom_angle_publ_flag
    C1 Ru1 C9 . . 79.8(4) ?
    C1 Ru1 C10 . . 97.3(4) ?
    C9 Ru1 C10 . . 38.6(4) ?
    C1 Ru1 C13 . . 131.3(4) ?
    C9 Ru1 C13 . . 68.8(4) ?
    C10 Ru1 C13 . . 80.9(4) ?
    C1 Ru1 C14 . . 95.7(4) ?
    C9 Ru1 C14 . . 39.2(4) ?
    C10 Ru1 C14 . . 70.0(4) ?
    C13 Ru1 C14 . . 37.7(4) ?
    C1 Ru1 C11 . . 133.7(4) ?
    C9 Ru1 C11 . . 68.8(4) ?
    C10 Ru1 C11 . . 38.1(4) ?
    C13 Ru1 C11 . . 66.9(4) ?
    C14 Ru1 C11 . . 81.1(4) ?
    C1 Ru1 C12 . . 161.6(4) ?
    C9 Ru1 C12 . . 81.8(4) ?
    C10 Ru1 C12 . . 68.5(4) ?
    C13 Ru1 C12 . . 37.7(4) ?
    C14 Ru1 C12 . . 68.9(3) ?
    C11 Ru1 C12 . . 36.8(4) ?
    C1 Ru1 Cl2 . . 93.9(3) ?
    C9 Ru1 Cl2 . . 133.5(3) ?
    C10 Ru1 Cl2 . . 98.4(3) ?
    C13 Ru1 Cl2 . . 134.6(3) ?
    C14 Ru1 Cl2 . . 165.8(3) ?
    C11 Ru1 Cl2 . . 84.7(3) ?
    C12 Ru1 Cl2 . . 99.6(3) ?
    C1 Ru1 Cl1 . . 87.9(3) ?
    C9 Ru1 Cl1 . . 133.1(3) ?
    C10 Ru1 Cl1 . . 167.9(3) ?
    C13 Ru1 Cl1 . . 87.5(3) ?
    C14 Ru1 Cl1 . . 98.7(3) ?
    C11 Ru1 Cl1 . . 138.3(3) ?
    C12 Ru1 Cl1 . . 104.0(3) ?
    Cl2 Ru1 Cl1 . . 92.04(7) ?
    C2 N1 C1 . . 112.0(9) ?
    C2 N1 C8 . . 126.5(9) ?
    C1 N1 C8 . . 121.5(8) ?
    C1 N2 C7 . . 111.3(8) ?
    C1 N2 C19 . . 122.3(9) ?
    C7 N2 C19 . . 126.4(8) ?
    N2 C1 N1 . . 104.2(9) ?
    N2 C1 Ru1 . . 140.1(8) ?
    N1 C1 Ru1 . . 115.6(7) ?
    N1 C2 C7 . . 105.8(9) ?
    N1 C2 C3 . . 130.9(10) ?
    C7 C2 C3 . . 123.3(10) ?
    C4 C3 C2 . . 115.9(10) ?
    C4 C3 H3 . . 122.1 ?
    C2 C3 H3 . . 122.1 ?
    C3 C4 C5 . . 122.4(10) ?
    C3 C4 H4 . . 118.8 ?
    C5 C4 H4 . . 118.8 ?
    C6 C5 C4 . . 120.1(10) ?
    C6 C5 H5 . . 119.9 ?
    C4 C5 H5 . . 119.9 ?
    C5 C6 C7 . . 119.8(10) ?
    C5 C6 H6 . . 120.1 ?
    C7 C6 H6 . . 120.1 ?
    N2 C7 C6 . . 134.7(10) ?
    N2 C7 C2 . . 106.7(8) ?
    C6 C7 C2 . . 118.5(9) ?
    N1 C8 C9 . . 107.4(8) ?
    N1 C8 H8A . . 110.2 ?
    C9 C8 H8A . . 110.2 ?
    N1 C8 H8B . . 110.2 ?
    C9 C8 H8B . . 110.2 ?
    H8A C8 H8B . . 108.5 ?
    C10 C9 C14 . . 122.8(9) ?
    C10 C9 C8 . . 118.7(10) ?
    C14 C9 C8 . . 117.6(9) ?
    C10 C9 Ru1 . . 73.8(6) ?
    C14 C9 Ru1 . . 74.0(6) ?
    C8 C9 Ru1 . . 115.6(7) ?
    C9 C10 C11 . . 117.3(11) ?
    C9 C10 Ru1 . . 67.6(6) ?
    C11 C10 Ru1 . . 71.8(6) ?
    C9 C10 H10 . . 121.3 ?
    C11 C10 H10 . . 121.3 ?
    Ru1 C10 H10 . . 131.9 ?
    C12 C11 C10 . . 123.6(10) ?
    C12 C11 Ru1 . . 74.3(6) ?
    C10 C11 Ru1 . . 70.2(6) ?
    C12 C11 H11 . . 118.2 ?
    C10 C11 H11 . . 118.2 ?
    Ru1 C11 H11 . . 130.2 ?
    C11 C12 C13 . . 115.6(10) ?
    C11 C12 C15 . . 123.4(9) ?
    C13 C12 C15 . . 121.0(10) ?
    C11 C12 Ru1 . . 68.9(6) ?
    C13 C12 Ru1 . . 67.8(6) ?
    C15 C12 Ru1 . . 131.5(7) ?
    C14 C13 C12 . . 124.7(11) ?
    C14 C13 Ru1 . . 71.7(6) ?
    C12 C13 Ru1 . . 74.6(6) ?
    C14 C13 H13 . . 117.7 ?
    C12 C13 H13 . . 117.7 ?
    Ru1 C13 H13 . . 128.7 ?
    C13 C14 C9 . . 115.7(9) ?
    C13 C14 Ru1 . . 70.6(6) ?
    C9 C14 Ru1 . . 66.8(6) ?
    C13 C14 H14 . . 122.1 ?
    C9 C14 H14 . . 122.1 ?
    Ru1 C14 H14 . . 133.1 ?
    C12 C15 C18 . . 109.5(9) ?
    C12 C15 C17 . . 110.9(9) ?
    C18 C15 C17 . . 109.4(9) ?
    C12 C15 C16 . . 111.6(9) ?
    C18 C15 C16 . . 108.5(9) ?
    C17 C15 C16 . . 106.9(9) ?
    C15 C16 H16A . . 109.5 ?
    C15 C16 H16B . . 109.5 ?
    H16A C16 H16B . . 109.5 ?
    C15 C16 H16C . . 109.5 ?
    H16A C16 H16C . . 109.5 ?
    H16B C16 H16C . . 109.5 ?
    C15 C17 H17A . . 109.5 ?
    C15 C17 H17B . . 109.5 ?
    H17A C17 H17B . . 109.5 ?
    C15 C17 H17C . . 109.5 ?
    H17A C17 H17C . . 109.5 ?
    H17B C17 H17C . . 109.5 ?
    C15 C18 H18A . . 109.5 ?
    C15 C18 H18B . . 109.5 ?
    H18A C18 H18B . . 109.5 ?
    C15 C18 H18C . . 109.5 ?
    H18A C18 H18C . . 109.5 ?
    H18B C18 H18C . . 109.5 ?
    N2 C19 C20 . . 114.0(8) ?
    N2 C19 H19A . . 108.8 ?
    C20 C19 H19A . . 108.8 ?
    N2 C19 H19B . . 108.8 ?
    C20 C19 H19B . . 108.8 ?
    H19A C19 H19B . . 107.7 ?
    C21 C20 C25 . . 119.8(10) ?
    C21 C20 C19 . . 120.5(9) ?
    C25 C20 C19 . . 119.6(10) ?
    C20 C21 C22 . . 118.7(10) ?
    C20 C21 C26 . . 122.2(10) ?
    C22 C21 C26 . . 118.9(9) ?
    C23 C22 C21 . . 121.8(10) ?
    C23 C22 H22 . . 119.1 ?
    C21 C22 H22 . . 119.1 ?
    C24 C23 C22 . . 118.7(10) ?
    C24 C23 C27 . . 120.8(11) ?
    C22 C23 C27 . . 120.5(11) ?
    C23 C24 C25 . . 122.3(10) ?
    C23 C24 H24 . . 118.8 ?
    C25 C24 H24 . . 118.8 ?
    C24 C25 C20 . . 118.6(10) ?
    C24 C25 C28 . . 120.0(10) ?
    C20 C25 C28 . . 121.3(10) ?
    C21 C26 H26A . . 109.5 ?
    C21 C26 H26B . . 109.5 ?
    H26A C26 H26B . . 109.5 ?
    C21 C26 H26C . . 109.5 ?
    H26A C26 H26C . . 109.5 ?
    H26B C26 H26C . . 109.5 ?
    C23 C27 H27A . . 109.5 ?
    C23 C27 H27B . . 109.5 ?
    H27A C27 H27B . . 109.5 ?
    C23 C27 H27C . . 109.5 ?
    H27A C27 H27C . . 109.5 ?
    H27B C27 H27C . . 109.5 ?
    C25 C28 H28A . . 109.5 ?
    C25 C28 H28B . . 109.5 ?
    H28A C28 H28B . . 109.5 ?
    C25 C28 H28C . . 109.5 ?
    H28A C28 H28C . . 109.5 ?
    H28B C28 H28C . . 109.5 ?
loop_
    _geom_torsion_atom_site_label_1
    _geom_torsion_atom_site_label_2
    _geom_torsion_atom_site_label_3
    _geom_torsion_atom_site_label_4
    _geom_torsion_site_symmetry_1
    _geom_torsion_site_symmetry_2
    _geom_torsion_site_symmetry_3
    _geom_torsion_site_symmetry_4
    _geom_torsion
    _geom_torsion_publ_flag
    C7 N2 C1 N1 . . . . -0.3(11) ?
    C19 N2 C1 N1 . . . . -177.2(8) ?
    C7 N2 C1 Ru1 . . . . 174.3(9) ?
    C19 N2 C1 Ru1 . . . . -2.5(16) ?
    C2 N1 C1 N2 . . . . 0.6(11) ?
    C8 N1 C1 N2 . . . . -179.5(9) ?
    C2 N1 C1 Ru1 . . . . -175.6(7) ?
    C8 N1 C1 Ru1 . . . . 4.4(12) ?
    C9 Ru1 C1 N2 . . . . -175.8(12) ?
    C10 Ru1 C1 N2 . . . . 149.7(11) ?
    C13 Ru1 C1 N2 . . . . -126.1(11) ?
    C14 Ru1 C1 N2 . . . . -139.8(11) ?
    C11 Ru1 C1 N2 . . . . 137.2(10) ?
    C12 Ru1 C1 N2 . . . . -172.2(10) ?
    Cl2 Ru1 C1 N2 . . . . 50.7(11) ?
    Cl1 Ru1 C1 N2 . . . . -41.3(11) ?
    C9 Ru1 C1 N1 . . . . -1.6(7) ?
    C10 Ru1 C1 N1 . . . . -36.1(8) ?
    C13 Ru1 C1 N1 . . . . 48.1(9) ?
    C14 Ru1 C1 N1 . . . . 34.4(8) ?
    C11 Ru1 C1 N1 . . . . -48.6(9) ?
    C12 Ru1 C1 N1 . . . . 2.0(16) ?
    Cl2 Ru1 C1 N1 . . . . -135.1(7) ?
    Cl1 Ru1 C1 N1 . . . . 133.0(7) ?
    C1 N1 C2 C7 . . . . -0.6(11) ?
    C8 N1 C2 C7 . . . . 179.4(9) ?
    C1 N1 C2 C3 . . . . 176.0(11) ?
    C8 N1 C2 C3 . . . . -3.9(18) ?
    N1 C2 C3 C4 . . . . -177.7(11) ?
    C7 C2 C3 C4 . . . . -1.6(16) ?
    C2 C3 C4 C5 . . . . 0.6(16) ?
    C3 C4 C5 C6 . . . . 0.6(17) ?
    C4 C5 C6 C7 . . . . -0.8(17) ?
    C1 N2 C7 C6 . . . . -177.5(12) ?
    C19 N2 C7 C6 . . . . -0.8(19) ?
    C1 N2 C7 C2 . . . . 0.0(11) ?
    C19 N2 C7 C2 . . . . 176.6(9) ?
    C5 C6 C7 N2 . . . . 177.1(11) ?
    C5 C6 C7 C2 . . . . -0.1(16) ?
    N1 C2 C7 N2 . . . . 0.4(11) ?
    C3 C2 C7 N2 . . . . -176.5(10) ?
    N1 C2 C7 C6 . . . . 178.3(10) ?
    C3 C2 C7 C6 . . . . 1.4(16) ?
    C2 N1 C8 C9 . . . . 175.0(9) ?
    C1 N1 C8 C9 . . . . -4.9(13) ?
    N1 C8 C9 C10 . . . . 88.1(11) ?
    N1 C8 C9 C14 . . . . -81.3(11) ?
    N1 C8 C9 Ru1 . . . . 3.3(11) ?
    C1 Ru1 C9 C10 . . . . -115.6(7) ?
    C13 Ru1 C9 C10 . . . . 102.2(7) ?
    C14 Ru1 C9 C10 . . . . 132.1(9) ?
    C11 Ru1 C9 C10 . . . . 29.8(6) ?
    C12 Ru1 C9 C10 . . . . 65.5(7) ?
    Cl2 Ru1 C9 C10 . . . . -29.9(8) ?
    Cl1 Ru1 C9 C10 . . . . 167.0(5) ?
    C1 Ru1 C9 C14 . . . . 112.3(6) ?
    C10 Ru1 C9 C14 . . . . -132.1(9) ?
    C13 Ru1 C9 C14 . . . . -29.8(6) ?
    C11 Ru1 C9 C14 . . . . -102.2(6) ?
    C12 Ru1 C9 C14 . . . . -66.5(6) ?
    Cl2 Ru1 C9 C14 . . . . -162.0(4) ?
    Cl1 Ru1 C9 C14 . . . . 35.0(7) ?
    C1 Ru1 C9 C8 . . . . -1.1(8) ?
    C10 Ru1 C9 C8 . . . . 114.5(11) ?
    C13 Ru1 C9 C8 . . . . -143.3(9) ?
    C14 Ru1 C9 C8 . . . . -113.4(10) ?
    C11 Ru1 C9 C8 . . . . 144.3(9) ?
    C12 Ru1 C9 C8 . . . . -180.0(8) ?
    Cl2 Ru1 C9 C8 . . . . 84.6(8) ?
    Cl1 Ru1 C9 C8 . . . . -78.5(9) ?
    C14 C9 C10 C11 . . . . 4.6(15) ?
    C8 C9 C10 C11 . . . . -164.3(9) ?
    Ru1 C9 C10 C11 . . . . -53.5(8) ?
    C14 C9 C10 Ru1 . . . . 58.1(9) ?
    C8 C9 C10 Ru1 . . . . -110.7(9) ?
    C1 Ru1 C10 C9 . . . . 63.5(7) ?
    C13 Ru1 C10 C9 . . . . -67.4(7) ?
    C14 Ru1 C10 C9 . . . . -30.0(6) ?
    C11 Ru1 C10 C9 . . . . -131.2(9) ?
    C12 Ru1 C10 C9 . . . . -104.4(7) ?
    Cl2 Ru1 C10 C9 . . . . 158.6(6) ?
    Cl1 Ru1 C10 C9 . . . . -51.6(17) ?
    C1 Ru1 C10 C11 . . . . -165.3(6) ?
    C9 Ru1 C10 C11 . . . . 131.2(9) ?
    C13 Ru1 C10 C11 . . . . 63.9(6) ?
    C14 Ru1 C10 C11 . . . . 101.3(7) ?
    C12 Ru1 C10 C11 . . . . 26.8(6) ?
    Cl2 Ru1 C10 C11 . . . . -70.2(6) ?
    Cl1 Ru1 C10 C11 . . . . 79.6(15) ?
    C9 C10 C11 C12 . . . . -2.7(15) ?
    Ru1 C10 C11 C12 . . . . -54.1(9) ?
    C9 C10 C11 Ru1 . . . . 51.5(8) ?
    C1 Ru1 C11 C12 . . . . 155.9(6) ?
    C9 Ru1 C11 C12 . . . . 105.3(7) ?
    C10 Ru1 C11 C12 . . . . 135.5(9) ?
    C13 Ru1 C11 C12 . . . . 30.1(6) ?
    C14 Ru1 C11 C12 . . . . 66.6(6) ?
    Cl2 Ru1 C11 C12 . . . . -113.7(6) ?
    Cl1 Ru1 C11 C12 . . . . -26.5(8) ?
    C1 Ru1 C11 C10 . . . . 20.4(9) ?
    C9 Ru1 C11 C10 . . . . -30.2(6) ?
    C13 Ru1 C11 C10 . . . . -105.4(7) ?
    C14 Ru1 C11 C10 . . . . -68.9(6) ?
    C12 Ru1 C11 C10 . . . . -135.5(9) ?
    Cl2 Ru1 C11 C10 . . . . 110.8(6) ?
    Cl1 Ru1 C11 C10 . . . . -162.0(5) ?
    C10 C11 C12 C13 . . . . 1.7(15) ?
    Ru1 C11 C12 C13 . . . . -50.7(8) ?
    C10 C11 C12 C15 . . . . 179.1(9) ?
    Ru1 C11 C12 C15 . . . . 126.7(10) ?
    C10 C11 C12 Ru1 . . . . 52.4(9) ?
    C1 Ru1 C12 C11 . . . . -68.9(13) ?
    C9 Ru1 C12 C11 . . . . -65.3(7) ?
    C10 Ru1 C12 C11 . . . . -27.7(6) ?
    C13 Ru1 C12 C11 . . . . -131.1(9) ?
    C14 Ru1 C12 C11 . . . . -103.7(7) ?
    Cl2 Ru1 C12 C11 . . . . 67.7(6) ?
    Cl1 Ru1 C12 C11 . . . . 162.2(6) ?
    C1 Ru1 C12 C13 . . . . 62.2(14) ?
    C9 Ru1 C12 C13 . . . . 65.8(7) ?
    C10 Ru1 C12 C13 . . . . 103.4(7) ?
    C14 Ru1 C12 C13 . . . . 27.3(6) ?
    C11 Ru1 C12 C13 . . . . 131.1(9) ?
    Cl2 Ru1 C12 C13 . . . . -161.3(6) ?
    Cl1 Ru1 C12 C13 . . . . -66.7(6) ?
    C1 Ru1 C12 C15 . . . . 174.6(10) ?
    C9 Ru1 C12 C15 . . . . 178.2(10) ?
    C10 Ru1 C12 C15 . . . . -144.2(10) ?
    C13 Ru1 C12 C15 . . . . 112.4(12) ?
    C14 Ru1 C12 C15 . . . . 139.7(10) ?
    C11 Ru1 C12 C15 . . . . -116.5(12) ?
    Cl2 Ru1 C12 C15 . . . . -48.9(9) ?
    Cl1 Ru1 C12 C15 . . . . 45.7(10) ?
    C11 C12 C13 C14 . . . . -2.8(15) ?
    C15 C12 C13 C14 . . . . 179.8(9) ?
    Ru1 C12 C13 C14 . . . . -54.0(9) ?
    C11 C12 C13 Ru1 . . . . 51.2(8) ?
    C15 C12 C13 Ru1 . . . . -126.2(9) ?
    C1 Ru1 C13 C14 . . . . -22.6(9) ?
    C9 Ru1 C13 C14 . . . . 30.9(6) ?
    C10 Ru1 C13 C14 . . . . 69.1(7) ?
    C11 Ru1 C13 C14 . . . . 106.1(7) ?
    C12 Ru1 C13 C14 . . . . 135.5(10) ?
    Cl2 Ru1 C13 C14 . . . . 161.9(5) ?
    Cl1 Ru1 C13 C14 . . . . -107.7(6) ?
    C1 Ru1 C13 C12 . . . . -158.1(6) ?
    C9 Ru1 C13 C12 . . . . -104.6(7) ?
    C10 Ru1 C13 C12 . . . . -66.4(7) ?
    C14 Ru1 C13 C12 . . . . -135.5(10) ?
    C11 Ru1 C13 C12 . . . . -29.4(6) ?
    Cl2 Ru1 C13 C12 . . . . 26.4(8) ?
    Cl1 Ru1 C13 C12 . . . . 116.8(6) ?
    C12 C13 C14 C9 . . . . 4.6(15) ?
    Ru1 C13 C14 C9 . . . . -50.7(8) ?
    C12 C13 C14 Ru1 . . . . 55.2(9) ?
    C10 C9 C14 C13 . . . . -5.5(14) ?
    C8 C9 C14 C13 . . . . 163.5(9) ?
    Ru1 C9 C14 C13 . . . . 52.6(8) ?
    C10 C9 C14 Ru1 . . . . -58.0(9) ?
    C8 C9 C14 Ru1 . . . . 110.9(9) ?
    C1 Ru1 C14 C13 . . . . 163.1(7) ?
    C9 Ru1 C14 C13 . . . . -130.7(9) ?
    C10 Ru1 C14 C13 . . . . -101.2(7) ?
    C11 Ru1 C14 C13 . . . . -63.4(7) ?
    C12 Ru1 C14 C13 . . . . -27.3(6) ?
    Cl2 Ru1 C14 C13 . . . . -64.4(14) ?
    Cl1 Ru1 C14 C13 . . . . 74.4(6) ?
    C1 Ru1 C14 C9 . . . . -66.2(6) ?
    C10 Ru1 C14 C9 . . . . 29.5(6) ?
    C13 Ru1 C14 C9 . . . . 130.7(9) ?
    C11 Ru1 C14 C9 . . . . 67.3(6) ?
    C12 Ru1 C14 C9 . . . . 103.3(6) ?
    Cl2 Ru1 C14 C9 . . . . 66.3(13) ?
    Cl1 Ru1 C14 C9 . . . . -155.0(5) ?
    C11 C12 C15 C18 . . . . 115.9(11) ?
    C13 C12 C15 C18 . . . . -66.9(13) ?
    Ru1 C12 C15 C18 . . . . -153.6(8) ?
    C11 C12 C15 C17 . . . . -4.9(15) ?
    C13 C12 C15 C17 . . . . 172.3(10) ?
    Ru1 C12 C15 C17 . . . . 85.6(11) ?
    C11 C12 C15 C16 . . . . -124.0(11) ?
    C13 C12 C15 C16 . . . . 53.2(13) ?
    Ru1 C12 C15 C16 . . . . -33.5(13) ?
    C1 N2 C19 C20 . . . . -151.5(9) ?
    C7 N2 C19 C20 . . . . 32.1(14) ?
    N2 C19 C20 C21 . . . . 67.2(13) ?
    N2 C19 C20 C25 . . . . -113.5(11) ?
    C25 C20 C21 C22 . . . . -0.3(15) ?
    C19 C20 C21 C22 . . . . 179.0(9) ?
    C25 C20 C21 C26 . . . . -177.0(11) ?
    C19 C20 C21 C26 . . . . 2.3(16) ?
    C20 C21 C22 C23 . . . . 1.1(16) ?
    C26 C21 C22 C23 . . . . 177.9(11) ?
    C21 C22 C23 C24 . . . . -0.4(17) ?
    C21 C22 C23 C27 . . . . 178.3(11) ?
    C22 C23 C24 C25 . . . . -1.2(17) ?
    C27 C23 C24 C25 . . . . -179.8(11) ?
    C23 C24 C25 C20 . . . . 1.9(17) ?
    C23 C24 C25 C28 . . . . 178.8(11) ?
    C21 C20 C25 C24 . . . . -1.1(16) ?
    C19 C20 C25 C24 . . . . 179.6(10) ?
    C21 C20 C25 C28 . . . . -178.0(10) ?
    C19 C20 C25 C28 . . . . 2.7(15) ?
loop_
    _geom_hbond_atom_site_label_D
    _geom_hbond_atom_site_label_H
    _geom_hbond_atom_site_label_A
    _geom_hbond_site_symmetry_A
    _geom_hbond_distance_DH
    _geom_hbond_distance_HA
    _geom_hbond_distance_DA
    _geom_hbond_angle_DHA
    C14 H14 Cl2 1_655 0.96 2.65 3.406(11) 135
    C16 H16C Br1 . 0.96 2.92 3.563(11) 125
    C19 H19A Br1 . 0.96 2.92 3.323(11) 106
