# Supplementary material for: Bromido[1-(η6-4-tert-butyl­benz­yl)-3-(2,4,6-trimethyl­benz­yl)benzimidazol-2-yl­idene]chloridoruthenium(II)
Source: Acta Crystallogr Sect E Struct Rep Online. 2008 Dec 20;65(Pt 1):m97–8. doi: 10.1107/S1600536808042256 (PMC2967929; doi:10.1107/S1600536808042256)
Supplement: Supplementary file 2 [file e-65-00m97-Isup2.hkl]

# 
# h,k,l, Fc-squared, Fo-squared, sigma(Fo-squared) and status flag 
# 
data_I
_shelx_title ' s1690 in P2(1)/n' 
_shelx_refln_list_code          4 
_shelx_F_calc_maximum      348.85 
_exptl_crystal_F_000      1238.02 
_reflns_d_resolution_high  0.8400 
 
loop_ 
 _symmetry_equiv_pos_as_xyz 
 'x, y, z' 
 '-x+1/2, y+1/2, -z+1/2' 
 '-x, -y, -z' 
 'x-1/2, -y-1/2, z-1/2' 
 
_cell_length_a     7.6336 
_cell_length_b    27.7245 
_cell_length_c    12.0513 
_cell_angle_alpha  90.000 
_cell_angle_beta   98.803 
_cell_angle_gamma  90.000 
 
_shelx_F_squared_multiplier     1.000 
 
loop_ 
 _refln_index_h 
 _refln_index_k 
 _refln_index_l 
 _refln_F_squared_calc 
 _refln_F_squared_meas 
 _refln_F_squared_sigma 
 _refln_observed_status 
   2   0   0     4470.33     7875.85   1571.90 o 
   4   0   0     2404.20     2669.83    219.17 o 
   6   0   0     1640.90     1382.66    194.65 o 
   8   0   0      243.85      210.89     87.82 o 
   1   1   0     1298.24     1465.40    192.88 o 
   2   1   0    62736.18    70102.16   1045.00 o 
   3   1   0        2.54     -134.71     89.81 o 
   4   1   0     5160.23     5336.53    167.22 o 
   5   1   0       40.70       38.51     56.66 o 
   6   1   0      804.92      617.56     89.51 o 
   7   1   0      157.55       89.85     51.29 o 
   8   1   0     2909.25     3298.09    158.17 o 
   1   2   0    17322.58    18835.06    406.88 o 
   2   2   0    13347.81    17944.30   1175.57 o 
   3   2   0     1847.39     1080.43     93.56 o 
   4   2   0     1901.38     1770.09    110.07 o 
   5   2   0      733.87      610.22     94.09 o 
   6   2   0     2743.52     2870.93    137.62 o 
   7   2   0     1433.32      904.43     92.35 o 
   8   2   0      141.76       32.02     48.16 o 
   1   3   0     1143.64     1172.63    236.31 o 
   2   3   0     2409.14     2421.41    277.30 o 
   3   3   0     9966.47     9319.70    283.85 o 
   4   3   0      288.67      107.75     50.22 o 
   5   3   0      243.37      285.29     66.92 o 
   6   3   0     1054.08     1025.48    109.62 o 
   7   3   0     2465.48     2446.65    139.51 o 
   8   3   0     3944.37     4704.23    159.97 o 
   0   4   0      358.91      640.83    361.74 o 
   1   4   0     2534.57     1456.49    319.49 o 
   2   4   0     8378.09     6331.60    304.12 o 
   3   4   0    22337.34    21707.38    272.73 o 
   4   4   0      457.37      257.01     60.44 o 
   5   4   0      261.38      334.26     78.84 o 
   6   4   0     4634.56     5826.59    238.13 o 
   7   4   0     3694.04     3538.98    175.61 o 
   8   4   0      689.11      553.29     75.57 o 
   1   5   0    18021.10    20366.14   1108.42 o 
   2   5   0     1868.85      757.06    206.43 o 
   3   5   0     8477.61     8000.88    214.60 o 
   4   5   0     1219.11     1093.53     98.81 o 
   5   5   0      429.90      432.62     96.47 o 
   6   5   0       32.52      195.04     86.73 o 
   7   5   0     4159.11     4555.74    192.12 o 
   8   5   0     1928.74     1999.53    139.65 o 
   0   6   0     6110.39     7329.77   2032.05 o 
   1   6   0     4618.33     7314.04    912.38 o 
   2   6   0     6523.39     4681.25    279.54 o 
   3   6   0     4790.14     3262.46    433.00 o 
   4   6   0     1359.32     1044.57    125.46 o 
   5   6   0     1044.08     1088.85     97.89 o 
   6   6   0      520.16      760.41    112.81 o 
   7   6   0     9990.01    11540.36    336.47 o 
   8   6   0       56.92       62.90     34.69 o 
   1   7   0    11021.90     8978.86   1089.47 o 
   2   7   0     1804.01     1182.98    171.13 o 
   3   7   0    11293.63    12234.87    225.44 o 
   4   7   0     8545.73     8654.73    156.69 o 
   5   7   0       79.20      159.42     60.46 o 
   6   7   0     8358.34    10622.84    202.40 o 
   7   7   0     3129.29     3666.54    218.74 o 
   8   7   0        5.81       11.78     51.64 o 
   0   8   0    25984.62    28038.18   2998.10 o 
   1   8   0     7210.25     3842.38    581.81 o 
   2   8   0     3723.42     2386.25    291.65 o 
   3   8   0     3252.23     3383.92    196.42 o 
   4   8   0     3254.26     3221.07    180.77 o 
   5   8   0      115.49      225.06    101.89 o 
   6   8   0      457.26      649.43    128.73 o 
   7   8   0     5586.77     6989.38    258.36 o 
   8   8   0       57.12       52.59     43.76 o 
   1   9   0     7968.86     5328.90    597.53 o 
   2   9   0     3804.98     2495.75    194.64 o 
   3   9   0     7981.05     9574.90    164.20 o 
   4   9   0     8575.04     9552.08    166.59 o 
   5   9   0      290.97      365.30    220.23 o 
   6   9   0     4933.43     5880.28    186.48 o 
   7   9   0     1110.52      806.38    126.51 o 
   8   9   0        7.95      -18.11     46.04 o 
   0  10   0    24697.95    22431.78   1197.47 o 
   1  10   0     9035.80     7526.71    763.08 o 
   2  10   0     1048.33      489.07    122.41 o 
   3  10   0      789.90      928.33     94.71 o 
   4  10   0     6107.31     7004.12    184.61 o 
   5  10   0        7.68       -7.08    162.02 o 
   6  10   0      199.59      172.94     79.26 o 
   7  10   0      477.32      330.68     71.36 o 
   8  10   0       43.97      110.64     59.67 o 
   1  11   0      988.05      678.66    161.75 o 
   2  11   0     3028.89     2725.14    379.63 o 
   3  11   0        4.34      -30.33     65.59 o 
   4  11   0     4758.19     6121.62    278.37 o 
   5  11   0      155.34      159.14     76.53 o 
   6  11   0     4117.81     4390.74    222.85 o 
   7  11   0       10.85       73.43     46.78 o 
   8  11   0      297.02      308.06     70.76 o 
   0  12   0    28735.51    27595.33    818.82 o 
   1  12   0     8465.02     7182.95    563.23 o 
   2  12   0     2255.57     2287.85    328.09 o 
   3  12   0     8372.99     8534.37    264.04 o 
   4  12   0     6273.90     7796.40    546.87 o 
   5  12   0      902.41     1142.51    150.84 o 
   6  12   0     1389.35      964.62    106.07 o 
   7  12   0       61.09      121.27     77.49 o 
   8  12   0       17.37       61.51     50.11 o 
   1  13   0      983.00      919.73    200.28 o 
   2  13   0    11499.68    13099.26    317.41 o 
   3  13   0      198.40       40.57     87.24 o 
   4  13   0     3665.93     4515.89    350.10 o 
   5  13   0      668.74      611.32    116.02 o 
   6  13   0     4489.43     4901.55    203.95 o 
   7  13   0       12.66       50.00     56.91 o 
   8  13   0     1491.79     1426.51    185.75 o 
   0  14   0    22667.95    26755.75    769.23 o 
   1  14   0     3092.84     3112.68    211.37 o 
   2  14   0      532.01      349.60     74.70 o 
   3  14   0    12800.05    14130.75    813.44 o 
   4  14   0     4750.06     5346.14    274.49 o 
   5  14   0      378.28      641.54    127.06 o 
   6  14   0      929.17      981.92    132.04 o 
   7  14   0     1020.13      802.13    136.93 o 
   8  14   0      156.39       97.93     49.70 o 
   1  15   0     5560.35     5464.85    265.32 o 
   2  15   0     6864.42     7593.43    187.30 o 
   3  15   0      202.30      330.96    123.92 o 
   4  15   0      138.71       24.12    113.75 o 
   5  15   0     1412.80     1467.93    211.01 o 
   6  15   0      412.49      135.61     99.43 o 
   7  15   0        0.89        4.24     56.19 o 
   8  15   0      512.41      445.78     73.56 o 
   0  16   0     2294.13     2160.45    713.87 o 
   1  16   0     2078.26     1943.79    175.55 o 
   2  16   0        9.21       -7.45     41.02 o 
   3  16   0    13186.69    14814.04    385.67 o 
   4  16   0     1303.55     1257.14    165.94 o 
   5  16   0     1322.57      930.13    110.97 o 
   6  16   0      353.90      325.96     82.20 o 
   7  16   0     2318.85     2672.70    172.04 o 
   1  17   0     4107.84     4262.45    224.99 o 
   2  17   0     1206.32     1014.71    165.79 o 
   3  17   0      721.34      515.69    120.49 o 
   4  17   0       27.61      244.31    120.91 o 
   5  17   0     2027.23     1389.33    249.42 o 
   6  17   0      399.79      290.76    129.56 o 
   7  17   0      153.17       60.14     64.59 o 
   0  18   0      135.69       30.75     90.34 o 
   1  18   0       91.44      102.45     45.25 o 
   2  18   0        7.17       54.10     53.80 o 
   3  18   0     9844.43    11066.49    322.33 o 
   4  18   0      227.93      362.08    102.75 o 
   5  18   0      698.92      421.41     91.21 o 
   6  18   0     1147.51     1095.60    117.80 o 
   7  18   0     1029.47      949.01    148.02 o 
   1  19   0     2108.38     2414.55    390.98 o 
   2  19   0      312.69      344.09    162.50 o 
   3  19   0        0.06       10.05     60.98 o 
   4  19   0     4580.48     4737.02    282.65 o 
   5  19   0     1983.83     1877.63    122.64 o 
   6  19   0     1121.10     1202.24    111.31 o 
   7  19   0       36.90       61.53     41.27 o 
   0  20   0     2185.17     2628.68    466.69 o 
   1  20   0       91.27       86.84     97.32 o 
   2  20   0       14.74     -123.43    143.90 o 
   3  20   0     3355.12     3802.73    194.73 o 
   4  20   0     2781.30     2412.52    291.62 o 
   5  20   0       58.11       -6.05     72.58 o 
   6  20   0       13.24      -87.85     61.96 o 
   7  20   0     1632.92     1522.10    174.64 o 
   1  21   0     1513.09      978.48    187.62 o 
   2  21   0       27.59      114.00     97.07 o 
   3  21   0        1.94      -14.80     46.35 o 
   4  21   0     4597.50     4644.21    187.86 o 
   5  21   0     3025.43     3627.88    289.78 o 
   6  21   0     4903.40     6065.63    251.59 o 
   0  22   0      861.83      759.62    253.72 o 
   1  22   0      239.20      331.34    143.64 o 
   2  22   0      117.29      191.26    120.73 o 
   3  22   0      959.16      344.19     69.52 o 
   4  22   0     5303.05     5787.40    225.35 o 
   5  22   0      186.09       28.72     58.79 o 
   6  22   0      206.99       47.03     68.53 o 
   1  23   0       63.89      219.86    138.25 o 
   2  23   0      948.10      821.76    303.50 o 
   3  23   0      428.92      159.38    201.24 o 
   4  23   0      841.77      823.99    122.05 o 
   5  23   0     1929.59     2288.46    239.15 o 
   6  23   0     5499.66     6940.96    324.84 o 
   0  24   0      289.95      302.92    157.61 o 
   1  24   0     1858.77     1357.64    369.89 o 
   2  24   0      213.77       -5.71    104.36 o 
   3  24   0      204.15      -11.74    122.05 o 
   4  24   0     6132.46     7282.89    249.39 o 
   5  24   0      321.93      146.25     72.45 o 
   6  24   0       11.29       38.16     47.11 o 
   1  25   0       68.44      -75.88    153.79 o 
   2  25   0     3267.60     2847.84    619.69 o 
   3  25   0       42.47      -75.76    116.21 o 
   4  25   0     1988.10     2127.14    181.59 o 
   5  25   0       23.04        2.32     38.40 o 
   0  26   0     3463.91     3987.22    933.38 o 
   1  26   0      153.81      153.97     69.00 o 
   2  26   0     4800.81     5112.74    450.34 o 
   3  26   0     1508.55     1616.69    307.36 o 
   4  26   0     2827.93     3361.80    501.95 o 
   5  26   0       94.76       90.50     36.88 o 
   1  27   0     1039.21      797.06    176.05 o 
   2  27   0     2140.68     2677.25    437.25 o 
   3  27   0      385.96      501.14    218.74 o 
   4  27   0     1124.26      738.60    150.82 o 
   5  27   0      398.26      211.15     78.68 o 
   0  28   0      379.42      592.78    212.20 o 
   1  28   0      345.38      307.97     99.57 o 
   2  28   0     3931.26     4828.18    605.19 o 
   3  28   0     2485.26     2547.75    498.10 o 
   4  28   0     1091.14      974.12    215.04 o 
   1  29   0     1541.72     2034.10    329.92 o 
   2  29   0      211.84      493.41    188.85 o 
   3  29   0      306.99      194.08     89.97 o 
   4  29   0       57.30      108.98    179.91 o 
   0  30   0     3294.95     3755.03    958.75 o 
   1  30   0      326.37      346.27    104.74 o 
   2  30   0     1857.29     2547.44    382.52 o 
   3  30   0     3616.90     3470.21    729.70 o 
   1  31   0      721.86      736.17    188.94 o 
   2  31   0        5.88        1.52    141.85 o 
   3  31   0       64.85      -34.14     84.00 o 
   0  32   0     2972.22     2679.42    680.04 o 
   1  32   0       38.26       20.84    215.85 o 
   2  32   0      627.24      368.96    148.39 o 
  -9   0   1     1940.35     2614.99    444.20 o 
  -7   0   1     3532.89     3847.41    216.21 o 
  -5   0   1      142.98      235.87     77.84 o 
  -3   0   1    24992.14    26476.21    493.16 o 
  -1   0   1    33539.94    34426.10   1300.50 o 
   1   0   1   121693.34   120232.32   1747.39 o 
   3   0   1      248.12      -87.63    164.59 o 
   5   0   1     2608.20     3229.80    220.84 o 
   7   0   1      960.31     1103.44    234.62 o 
  -9   1   1      182.19       62.88     58.67 o 
  -8   1   1        8.54       74.33     47.97 o 
  -7   1   1     1904.30     1964.79    125.78 o 
  -6   1   1        2.32       -1.40     51.44 o 
  -5   1   1     2204.61     2441.83    145.42 o 
  -4   1   1     2000.32     1424.39    134.07 o 
  -3   1   1    30139.92    30789.96    393.03 o 
  -2   1   1      307.96     3114.62    424.83 o 
  -1   1   1    23468.40    25824.78    796.59 o 
   1   1   1    13012.96    12538.69    456.58 o 
   2   1   1    17484.38    19486.47    875.36 o 
   3   1   1    12331.41    11233.68    196.99 o 
   4   1   1      405.39      413.12     84.36 o 
   5   1   1     1491.74     2096.15    125.02 o 
   6   1   1       69.92      147.04     69.31 o 
   7   1   1     8448.08     8386.39    172.75 o 
   8   1   1        7.73       28.77     58.08 o 
  -9   2   1     2122.74     2477.23    159.06 o 
  -8   2   1      353.89      372.27     70.77 o 
  -7   2   1     5196.64     5703.69    221.81 o 
  -6   2   1     3779.57     4072.28    174.08 o 
  -5   2   1       68.23       93.30     52.52 o 
  -4   2   1      891.15      647.20     95.62 o 
  -3   2   1    22345.70    22838.01    386.70 o 
  -2   2   1     4079.02     4339.98    472.58 o 
  -1   2   1    34610.06    37793.31    967.57 o 
   0   2   1       54.87     -403.17    268.78 o 
   1   2   1    19235.88    16654.29    427.05 o 
   2   2   1    10719.96     8269.59    741.60 o 
   3   2   1      481.36       77.50     75.38 o 
   4   2   1      349.20      180.17     69.68 o 
   5   2   1     2744.69     3482.87    141.37 o 
   6   2   1      970.02      902.76    111.03 o 
   7   2   1      738.20      979.75    111.96 o 
   8   2   1      509.93      511.42     85.26 o 
  -9   3   1       67.38       74.96     41.25 o 
  -8   3   1        9.19       24.04     63.64 o 
  -7   3   1      908.10      742.33     75.78 o 
  -6   3   1     1357.51     1588.31    112.71 o 
  -5   3   1      724.16      591.49     63.21 o 
  -4   3   1     6462.31     7355.84    150.89 o 
  -3   3   1    13925.28    13751.44    234.72 o 
  -2   3   1     1002.83     1393.58    326.50 o 
  -1   3   1      624.90      151.88    207.35 o 
   0   3   1    16736.38    17716.67    684.47 o 
   1   3   1     3993.40     2736.40    382.58 o 
   2   3   1     8764.48     6378.27    504.59 o 
   3   3   1     5357.48     4120.77    198.00 o 
   4   3   1      225.63       -1.94     71.23 o 
   5   3   1     2091.27     2655.48    164.58 o 
   6   3   1      604.02      607.17    101.48 o 
   7   3   1     8907.56    10173.79    221.77 o 
   8   3   1       15.84       13.29     40.39 o 
  -8   4   1     2139.29     2191.66    170.70 o 
  -7   4   1      475.33      311.19     54.18 o 
  -6   4   1      928.17      992.76    111.81 o 
  -5   4   1      106.31      228.02     58.35 o 
  -4   4   1     8316.92     8664.71    151.20 o 
  -3   4   1     7218.91     6230.08    157.36 o 
  -2   4   1    11028.19     8494.83    934.65 o 
  -1   4   1    11237.08    11094.67    528.93 o 
   0   4   1     1702.99     1293.16    200.90 o 
   1   4   1     2352.31     3189.04    826.84 o 
   2   4   1       15.49     -332.06    221.37 o 
   3   4   1      140.50     -136.01     90.67 o 
   4   4   1    15464.27    16865.93    201.67 o 
   5   4   1     3217.69     3869.75    196.66 o 
   6   4   1     3339.18     4462.39    163.10 o 
   7   4   1      437.69      374.96     82.90 o 
   8   4   1      678.53      664.11     86.38 o 
  -8   5   1       27.12       20.60     56.13 o 
  -7   5   1      256.59       91.44     70.74 o 
  -6   5   1     1175.92     1343.82    118.38 o 
  -5   5   1     1400.09     1375.13    102.03 o 
  -4   5   1      866.61      671.18     83.75 o 
  -3   5   1      118.89      -91.93     61.29 o 
  -2   5   1     3277.47     2146.46    281.95 o 
  -1   5   1     6934.97     9521.63    791.83 o 
   0   5   1    47399.33    45521.21   1483.63 o 
   1   5   1     4083.77    12391.62   2913.15 o 
   2   5   1     2968.97     1312.92    279.21 o 
   3   5   1      340.74      -13.49     79.39 o 
   4   5   1     5705.92     6169.35    192.62 o 
   5   5   1      606.86      812.96    112.58 o 
   6   5   1     3254.15     3881.23    214.01 o 
   7   5   1     1863.37     1456.70    219.43 o 
   8   5   1      129.61      152.79     51.30 o 
  -8   6   1     1184.68     1161.71    100.42 o 
  -7   6   1      130.27       85.42     55.46 o 
  -6   6   1     5597.09     7026.71    172.48 o 
  -5   6   1      174.18      396.94     79.05 o 
  -4   6   1     6752.79     7127.19    156.72 o 
  -3   6   1     4599.83     4603.78    205.24 o 
  -2   6   1     6928.74     4919.45    441.74 o 
  -1   6   1     3334.69     6134.36    574.81 o 
   0   6   1     3676.25     5668.53    728.73 o 
   1   6   1     1802.85     4688.98   1469.84 o 
   2   6   1       25.61     -288.62    192.42 o 
   3   6   1       24.97       17.37     49.71 o 
   4   6   1    11005.57    11693.19    177.26 o 
   5   6   1      418.98      534.53     92.46 o 
   6   6   1     4879.43     6079.49    206.50 o 
   7   6   1        1.81      -33.28     48.52 o 
   8   6   1     1202.38     1342.44    100.79 o 
  -8   7   1       88.22      102.35     51.56 o 
  -7   7   1      888.57      831.97     83.39 o 
  -6   7   1      591.04      817.56    127.58 o 
  -5   7   1       61.90      360.53     75.15 o 
  -4   7   1     7909.20     9004.92    152.58 o 
  -3   7   1     1530.87      974.02     96.13 o 
  -2   7   1      843.62      471.84    155.96 o 
  -1   7   1     1052.27     1351.53    224.58 o 
   0   7   1    54316.45    55334.90   1935.94 o 
   1   7   1     4779.23     4597.67    900.81 o 
   2   7   1     4137.29     2943.64    321.22 o 
   3   7   1     8135.47     8945.14    180.51 o 
   4   7   1      769.68      697.98    110.74 o 
   5   7   1      219.11      343.43     87.18 o 
   6   7   1     1608.23     1536.35    163.58 o 
   7   7   1       11.00        8.69     74.02 o 
   8   7   1      541.77      382.38     85.16 o 
  -8   8   1      875.55      688.63     96.16 o 
  -7   8   1        0.77      -71.24     65.70 o 
  -6   8   1     4040.64     4729.95    181.71 o 
  -5   8   1     1610.53     2071.59    125.86 o 
  -4   8   1      241.55      280.15     62.05 o 
  -3   8   1        1.13      173.84     40.52 o 
  -2   8   1    33407.74    35342.01    443.66 o 
  -1   8   1      311.76     -192.69    128.46 o 
   0   8   1     9021.26     5157.66   1214.83 o 
   1   8   1    27879.58    28798.76   1216.75 o 
   2   8   1      927.39      541.10    125.90 o 
   3   8   1      288.82      431.60     93.62 o 
   4   8   1     3983.05     3670.30    148.58 o 
   5   8   1      311.36      293.30     88.61 o 
   6   8   1     3539.35     4660.48    223.02 o 
   7   8   1      188.24      156.42     71.07 o 
   8   8   1     2393.41     2692.34    212.22 o 
  -8   9   1        4.24      -45.04     62.11 o 
  -7   9   1     3707.51     4092.04    162.05 o 
  -6   9   1      203.92      443.26    101.04 o 
  -5   9   1     1652.74     2003.21    169.82 o 
  -4   9   1     7383.53     7386.03    140.70 o 
  -3   9   1     9085.14    10200.26    127.68 o 
  -2   9   1      412.10      131.38    103.40 o 
  -1   9   1     1276.64      500.15    110.31 o 
   0   9   1    19271.93    16869.23    423.71 o 
   1   9   1      373.52     -143.82    188.05 o 
   2   9   1     2469.69     1616.07    257.29 o 
   3   9   1    10116.55    10538.73    230.17 o 
   4   9   1      117.58       79.88     54.05 o 
   5   9   1     1849.55     1588.79    322.03 o 
   6   9   1     4940.65     5267.64    254.08 o 
   7   9   1     2273.62     2461.92    159.18 o 
   8   9   1     1390.89     1670.55    155.12 o 
  -8  10   1      442.65      306.62     75.32 o 
  -7  10   1      300.19      311.64     92.85 o 
  -6  10   1      469.08      211.03     85.39 o 
  -5  10   1      492.58      520.10     89.59 o 
  -4  10   1     1605.82     1888.74    114.68 o 
  -3  10   1     8127.48     8805.31    185.68 o 
  -2  10   1    22505.46    22552.00    329.63 o 
  -1  10   1     6862.89     5928.73    304.61 o 
   0  10   1     6556.25     4915.95    264.14 o 
   1  10   1    10434.00     9584.86    348.33 o 
   2  10   1      491.07      304.76     96.12 o 
   3  10   1    16272.66    16780.37    332.26 o 
   4  10   1     3668.00     3735.00    178.27 o 
   5  10   1      868.56      793.63    135.72 o 
   6  10   1     1123.70     1071.95    150.29 o 
   7  10   1      691.98      516.99    105.31 o 
   8  10   1      539.46      268.16     89.28 o 
  -8  11   1      121.51       88.82     53.76 o 
  -7  11   1     5217.02     6096.16    244.39 o 
  -6  11   1      665.70      293.23     85.01 o 
  -5  11   1       18.87       51.70     56.64 o 
  -4  11   1        8.58      204.73     71.72 o 
  -3  11   1    20687.71    22286.66    318.08 o 
  -2  11   1     3658.89     3755.07    241.51 o 
  -1  11   1      384.84       50.06     43.79 o 
   0  11   1     4596.27     3627.48    263.76 o 
   1  11   1     1680.75      971.22    110.12 o 
   2  11   1      209.04      244.39     76.06 o 
   3  11   1    11831.86    12286.95    251.41 o 
   4  11   1     2289.62     2540.86    182.81 o 
   5  11   1      333.28      527.28    109.09 o 
   6  11   1     2925.62     2831.53    175.46 o 
   7  11   1     4318.98     5259.54    231.01 o 
   8  11   1     1705.26     1475.15    230.86 o 
  -8  12   1      126.24       57.95     58.02 o 
  -7  12   1     1024.92     1208.67    123.65 o 
  -6  12   1     2091.23     1662.74    242.92 o 
  -5  12   1     2601.11     3194.41    198.84 o 
  -4  12   1     5246.03     5916.51    177.30 o 
  -3  12   1     4523.78     4652.69    213.24 o 
  -2  12   1      217.41      116.71     43.45 o 
  -1  12   1     4089.58     3599.72    171.09 o 
   0  12   1    11437.98    10818.18    279.21 o 
   1  12   1    21683.55    22284.81    539.47 o 
   2  12   1      577.30      571.80    177.00 o 
   3  12   1     7502.56     7918.41    153.45 o 
   4  12   1      215.17      489.54    228.71 o 
   5  12   1     3424.24     4486.80    194.00 o 
   6  12   1        7.71        5.47    106.48 o 
   7  12   1      827.13      991.97    123.14 o 
   8  12   1       34.07       37.49     67.07 o 
  -8  13   1      167.20       82.46     77.24 o 
  -7  13   1     4781.64     5592.63    164.53 o 
  -6  13   1     1550.25     1218.97    159.31 o 
  -5  13   1      246.49      106.54     81.57 o 
  -4  13   1      258.64      312.46    115.73 o 
  -3  13   1     9953.05    10332.01    197.53 o 
  -2  13   1     2474.49     2084.64    197.92 o 
  -1  13   1     6749.64     7787.40    134.53 o 
   0  13   1     4018.39     2045.36    768.81 o 
   1  13   1      224.49      164.82     38.70 o 
   2  13   1      237.09       48.52     61.51 o 
   3  13   1    17697.07    19402.03    458.32 o 
   4  13   1     4232.06     5072.45    227.32 o 
   5  13   1       60.59       51.03     69.40 o 
   6  13   1      898.84      732.79    120.69 o 
   7  13   1     4207.25     5266.02    210.42 o 
   8  13   1      907.89      640.31     90.64 o 
  -8  14   1       84.89      -23.68     45.85 o 
  -7  14   1      720.85      558.72    112.30 o 
  -6  14   1     4595.68     5156.73    285.95 o 
  -5  14   1     2304.70     2816.48    191.48 o 
  -4  14   1     8861.79    10062.05    213.09 o 
  -3  14   1     3506.10     3864.69    247.95 o 
  -2  14   1     3796.29     3859.50    140.49 o 
  -1  14   1     4370.50     3808.96    136.24 o 
   0  14   1     4224.75     4261.69    348.85 o 
   1  14   1    20815.34    22605.27    560.39 o 
   2  14   1     4775.20     4654.71    162.55 o 
   3  14   1     1952.18     2261.97    179.14 o 
   4  14   1     1231.05     1070.37    138.84 o 
   5  14   1     3561.09     4567.57    176.24 o 
   6  14   1     1006.31      985.80    112.75 o 
   7  14   1      232.80      141.70     55.10 o 
   8  14   1      105.75      212.22     83.18 o 
  -8  15   1     1045.43      805.21    125.29 o 
  -7  15   1      481.80      329.81     99.43 o 
  -6  15   1     2505.09     2127.84    249.10 o 
  -5  15   1       97.31      267.73     84.59 o 
  -4  15   1        2.02       80.37     61.63 o 
  -3  15   1     8375.90     9333.58    259.69 o 
  -2  15   1       13.94      -48.11     33.17 o 
  -1  15   1     5867.87     6136.62    232.93 o 
   0  15   1    13533.03    12555.49    803.09 o 
   1  15   1     2989.91     3186.32    260.05 o 
   2  15   1     3053.70     3256.37    141.91 o 
   3  15   1     4324.12     5087.63    278.12 o 
   4  15   1     4835.10     5297.76    218.35 o 
   5  15   1       85.32        5.64     71.84 o 
   6  15   1      159.08       79.22     50.34 o 
   7  15   1     2152.59     2282.46    174.65 o 
  -7  16   1       59.71      -41.27     45.79 o 
  -6  16   1     5585.05     6614.17    178.34 o 
  -5  16   1     1056.07      957.81    110.75 o 
  -4  16   1    11156.69    12755.57    388.35 o 
  -3  16   1     1881.17     2220.08    208.19 o 
  -2  16   1       19.86       30.96     31.12 o 
  -1  16   1     5086.17     5144.55    236.80 o 
   0  16   1     2815.11     1871.36    795.75 o 
   1  16   1      535.71      392.68    105.77 o 
   2  16   1    11246.44    12926.66    303.23 o 
   3  16   1       58.95       98.27     96.26 o 
   4  16   1     1037.00      867.24    113.16 o 
   5  16   1     5124.87     5768.85    188.06 o 
   6  16   1     1722.85     1800.38    140.24 o 
   7  16   1       26.25       16.04     53.72 o 
  -7  17   1        9.26       14.74     46.79 o 
  -6  17   1     5643.95     6337.09    199.57 o 
  -5  17   1      448.28      153.60     46.22 o 
  -4  17   1     1403.78      863.63    111.47 o 
  -3  17   1        1.85       15.49    193.93 o 
  -2  17   1        5.45      120.86    177.99 o 
  -1  17   1     1284.37      963.74    152.95 o 
   0  17   1    14729.96    16060.32    496.46 o 
   1  17   1     7317.84     8739.20    209.43 o 
   2  17   1      363.65      251.67    117.20 o 
   3  17   1      447.99      538.06    132.39 o 
   4  17   1     8707.48    10839.63    338.66 o 
   5  17   1       85.64     -117.77     78.51 o 
   6  17   1        5.46      -17.32     51.71 o 
   7  17   1      365.27      236.75     69.56 o 
  -7  18   1      424.48      441.92     82.84 o 
  -6  18   1     5148.24     5966.60    391.24 o 
  -5  18   1      513.70      295.58     83.80 o 
  -4  18   1     8298.08     9991.58    488.28 o 
  -3  18   1       13.33      114.34     53.88 o 
  -2  18   1      118.92      103.34     41.20 o 
  -1  18   1      581.61      456.56     74.14 o 
   0  18   1     1702.30     1953.44    393.60 o 
   1  18   1     4073.52     4609.27    224.65 o 
   2  18   1     9518.59    10888.19    257.89 o 
   3  18   1     2905.15     3358.86    299.75 o 
   4  18   1     1731.09     1498.44    120.08 o 
   5  18   1      684.24      357.23     78.52 o 
   6  18   1     2159.09     2864.17    188.65 o 
   7  18   1       14.73       41.02     64.36 o 
  -7  19   1      839.45      738.05    156.59 o 
  -6  19   1     3629.83     4033.85    298.68 o 
  -5  19   1       44.65       -4.76     68.03 o 
  -4  19   1      537.98      577.69    110.27 o 
  -3  19   1     3414.38     3907.78    353.04 o 
  -2  19   1       14.54      202.81    124.74 o 
  -1  19   1      410.45      517.10     76.65 o 
   0  19   1    10365.05    14011.02    691.19 o 
   1  19   1      374.90      421.04     76.54 o 
   2  19   1     1279.11      846.90    291.53 o 
   3  19   1     2684.33     2425.65    231.04 o 
   4  19   1     4961.51     4493.37    345.07 o 
   5  19   1      340.68      210.28    116.47 o 
   6  19   1      169.32      157.81     54.51 o 
   7  19   1      147.69      124.74     84.73 o 
  -7  20   1       42.84      -54.76     60.59 o 
  -6  20   1     2258.36     2666.29    153.35 o 
  -5  20   1      957.87      906.73    108.16 o 
  -4  20   1     4071.45     3534.75    188.23 o 
  -3  20   1      397.74      434.55    103.98 o 
  -2  20   1        2.52      -33.39    152.23 o 
  -1  20   1      267.86      271.99     60.69 o 
   0  20   1     1108.44     1179.25    227.95 o 
   1  20   1     4817.99     5073.54    254.84 o 
   2  20   1     6482.22     7873.85    784.99 o 
   3  20   1     2896.38     3611.88    169.07 o 
   4  20   1       15.29     -113.22     75.48 o 
   5  20   1      296.26      208.97     78.67 o 
   6  20   1      148.62       86.20     67.48 o 
   7  20   1      280.04      283.06     75.35 o 
  -6  21   1      475.83      295.91     58.32 o 
  -5  21   1      585.88      459.82     78.93 o 
  -4  21   1      361.99      128.50     54.27 o 
  -3  21   1     3045.93     3673.51    141.96 o 
  -2  21   1      638.65      712.06    168.16 o 
  -1  21   1      151.12      130.54    154.35 o 
   0  21   1     1330.15     1273.95    310.95 o 
   1  21   1      156.11      173.12     73.94 o 
   2  21   1     1163.92     1047.64    321.76 o 
   3  21   1     6710.08     7366.07    476.85 o 
   4  21   1     3586.73     4116.18    178.77 o 
   5  21   1     1519.33     1631.87    131.61 o 
   6  21   1      153.48      113.81     44.90 o 
  -6  22   1      192.79       15.50     48.46 o 
  -5  22   1     1781.08     1964.91    152.38 o 
  -4  22   1       86.82       21.18     47.76 o 
  -3  22   1       21.52      -46.18     98.30 o 
  -2  22   1      433.33      543.81    251.26 o 
  -1  22   1      344.74      453.82    176.55 o 
   0  22   1      146.57      364.80    169.50 o 
   1  22   1     7607.36     8971.46    191.37 o 
   2  22   1     5643.03     6533.49    299.00 o 
   3  22   1     6318.27     6442.86    420.08 o 
   4  22   1      388.28      219.76     62.14 o 
   5  22   1     1193.24     1512.46    125.02 o 
   6  22   1        0.40        5.87     57.55 o 
  -6  23   1       63.15      126.02     56.49 o 
  -5  23   1       36.50       59.83     50.48 o 
  -4  23   1      221.32      179.01     64.94 o 
  -3  23   1     1085.70      793.85    198.13 o 
  -2  23   1       14.48      -26.98     95.69 o 
  -1  23   1     1088.31     1092.19    333.37 o 
   0  23   1      598.40      576.66    242.57 o 
   1  23   1      339.77      272.21     48.75 o 
   2  23   1      121.78      -54.75    153.37 o 
   3  23   1    11191.90    13844.39    953.44 o 
   4  23   1     1097.82      962.32    131.81 o 
   5  23   1     2912.15     3127.25    169.81 o 
   6  23   1      108.30      127.61     61.98 o 
  -6  24   1      193.33      151.58     70.77 o 
  -5  24   1     2932.53     3018.75    249.05 o 
  -4  24   1     1286.70     1515.12    114.51 o 
  -3  24   1       62.28      -48.78    128.35 o 
  -2  24   1        7.14     -202.50    139.74 o 
  -1  24   1       98.89      192.75     94.95 o 
   0  24   1     1449.65     1015.08    246.78 o 
   1  24   1     8256.27     9733.48    840.15 o 
   2  24   1      854.64      676.29    219.75 o 
   3  24   1     4173.25     4479.02    334.42 o 
   4  24   1     2004.33     2159.68    210.35 o 
   5  24   1     1582.35     1497.16    265.89 o 
   6  24   1        6.26      -86.86     57.91 o 
  -5  25   1      214.17      278.67     62.42 o 
  -4  25   1      154.51       72.33     53.56 o 
  -3  25   1     1331.32     1851.71    307.23 o 
  -2  25   1       11.45      -73.22    119.15 o 
  -1  25   1     1652.45     1350.97    285.00 o 
   0  25   1     6301.05     5766.43    327.33 o 
   1  25   1      783.01      608.47    289.66 o 
   2  25   1      230.71      142.07     50.14 o 
   3  25   1     6153.60     7949.06    290.70 o 
   4  25   1      169.66       51.89     34.87 o 
   5  25   1      916.49      687.83    124.68 o 
  -5  26   1     3740.74     3591.69    370.54 o 
  -4  26   1     1267.94     1082.90    196.83 o 
  -3  26   1      230.15      166.02     93.60 o 
  -2  26   1      195.44      206.20     89.82 o 
  -1  26   1       38.14      -21.85     93.49 o 
   0  26   1     1048.21      883.11    181.83 o 
   1  26   1     7228.42     9075.50    326.02 o 
   2  26   1       21.35       44.42     37.47 o 
   3  26   1      781.88      607.51    198.75 o 
   4  26   1     1725.07     1247.64    118.09 o 
   5  26   1      515.77      297.56     88.83 o 
  -5  27   1      227.64      125.30     38.34 o 
  -4  27   1      381.71      410.38    135.12 o 
  -3  27   1      633.26      326.77    117.02 o 
  -2  27   1       67.03      117.26     77.84 o 
  -1  27   1      143.47      160.98     87.07 o 
   0  27   1     2942.56     3536.68    799.98 o 
   1  27   1        1.97       -7.43     90.17 o 
   2  27   1      193.85       43.68     84.57 o 
   3  27   1     1686.92     2037.87    318.10 o 
   4  27   1     1294.42     1042.10    143.01 o 
   5  27   1       73.48       12.78     40.28 o 
  -4  28   1      405.14      376.29    116.95 o 
  -3  28   1      799.14      689.25    220.83 o 
  -2  28   1      469.81      389.61    152.03 o 
  -1  28   1        7.98      -95.33    104.18 o 
   0  28   1      423.14      265.88     89.65 o 
   1  28   1     2664.45     3426.84    486.20 o 
   2  28   1     1310.82     1206.30    179.95 o 
   3  28   1        6.03       39.83     68.43 o 
   4  28   1      313.21      143.92    120.66 o 
  -4  29   1     1037.80      580.22    341.56 o 
  -3  29   1       62.55       80.46     66.78 o 
  -2  29   1      182.17      143.19     88.22 o 
  -1  29   1      353.36      337.20     96.60 o 
   0  29   1     1398.94     1728.92    260.35 o 
   1  29   1       36.01      183.74    199.90 o 
   2  29   1      524.43      457.41    160.09 o 
   3  29   1      562.61      316.59    118.83 o 
   4  29   1      935.84      614.81    367.70 o 
  -3  30   1      989.28      838.01    364.05 o 
  -2  30   1     1451.03     1678.14    265.53 o 
  -1  30   1      124.14      117.58    168.38 o 
   0  30   1      308.43      317.93    127.20 o 
   1  30   1      158.47       82.32    108.25 o 
   2  30   1     2977.58     3043.61    589.26 o 
   3  30   1       39.96       26.79     51.58 o 
  -3  31   1      541.69      390.71    129.03 o 
  -2  31   1       82.27       80.86     90.34 o 
  -1  31   1      452.30      632.63    164.72 o 
   0  31   1      754.29      821.31    179.25 o 
   1  31   1       79.05      142.26    101.74 o 
   2  31   1      402.71      133.92    105.53 o 
  -2  32   1      715.12      574.60    145.32 o 
  -1  32   1     1261.65     1161.25    559.72 o 
   0  32   1      283.27      292.83    124.87 o 
   1  32   1       30.36       66.31     63.69 o 
   2  32   1     2897.74     2786.26    621.15 o 
  -8   0   2       67.99       64.39     97.72 o 
  -6   0   2      728.98      861.97    154.67 o 
  -4   0   2    22899.93    25108.32    276.95 o 
  -2   0   2      157.22      259.89   1224.58 o 
   0   0   2    49990.57    47182.31    789.53 o 
   2   0   2    56320.48    56928.26   1240.34 o 
   4   0   2     7038.73     7123.47    192.78 o 
   6   0   2       32.54      909.40    302.87 o 
   8   0   2      134.50      152.75    129.45 o 
  -9   1   2       70.65       66.91     35.38 o 
  -8   1   2       16.34       61.27     43.67 o 
  -7   1   2       28.67      -74.57     49.71 o 
  -6   1   2    14613.64    16509.65    324.22 o 
  -5   1   2      382.35      478.06     78.35 o 
  -4   1   2    11947.91    12894.68    337.68 o 
  -3   1   2      772.98      488.76     91.69 o 
  -2   1   2    22190.69    21228.78    715.82 o 
  -1   1   2    25012.28    23321.17    432.13 o 
   0   1   2      467.36      -67.76    163.25 o 
   1   1   2      731.49     4308.14    570.38 o 
   2   1   2      230.15     -386.76    257.84 o 
   3   1   2     4868.49     4881.20    244.14 o 
   4   1   2    40512.50    43739.65    307.01 o 
   5   1   2       66.56      308.53     87.39 o 
   6   1   2    11679.90    13915.72    222.39 o 
   7   1   2        5.25      -17.26     51.54 o 
   8   1   2      318.65      224.41     66.99 o 
  -9   2   2        1.57        9.62     51.09 o 
  -8   2   2        9.10        4.49     83.65 o 
  -7   2   2      588.23      369.77     66.38 o 
  -6   2   2      281.48      399.19    110.12 o 
  -5   2   2     3920.51     4569.65    142.05 o 
  -4   2   2    15349.47    16017.26    220.43 o 
  -3   2   2    14385.88    15030.82    345.67 o 
  -2   2   2     1079.51      849.79    280.55 o 
  -1   2   2        6.95     -105.00    121.25 o 
   0   2   2    24446.70    21324.20    378.51 o 
   1   2   2    11983.36    18750.46    905.00 o 
   2   2   2     8209.84     5070.55    506.43 o 
   3   2   2     1504.27      877.66    119.33 o 
   4   2   2    11918.16    12100.10    198.42 o 
   5   2   2     1092.11     1484.41    139.48 o 
   6   2   2     1374.32     1570.51    141.67 o 
   7   2   2      680.51      461.68     76.91 o 
   8   2   2      211.72      173.32     51.87 o 
  -9   3   2     2334.72     2487.89    171.86 o 
  -8   3   2       46.92       11.54     46.21 o 
  -7   3   2       78.77       10.79     46.38 o 
  -6   3   2     3935.37     4580.20    164.65 o 
  -5   3   2     2626.71     2936.84    135.75 o 
  -4   3   2     2753.43     3016.70    138.23 o 
  -3   3   2     7185.02     7990.84    439.52 o 
  -2   3   2     5728.40     3162.16    308.62 o 
  -1   3   2     9643.65    12712.23    798.33 o 
   0   3   2     1443.05      408.66    193.94 o 
   1   3   2     4208.54     8334.24    906.27 o 
   2   3   2     1370.50      535.47    237.37 o 
   3   3   2     9877.05    10074.55    196.45 o 
   4   3   2    18221.65    20034.41    216.17 o 
   5   3   2     1488.74     1821.17    160.49 o 
   6   3   2     7395.72     8321.46    218.17 o 
   7   3   2      342.79      284.45     67.30 o 
   8   3   2      268.38      251.99     69.60 o 
  -9   4   2       10.87       98.47     63.99 o 
  -8   4   2       24.28      -18.13     40.07 o 
  -7   4   2     6644.44     7272.00    164.90 o 
  -6   4   2       29.60      143.32     45.42 o 
  -5   4   2     4641.70     5501.68    148.77 o 
  -4   4   2     7513.01     8000.02    123.34 o 
  -3   4   2    47784.43    52845.24    551.10 o 
  -2   4   2     3291.92     1783.90    347.70 o 
  -1   4   2     8459.44    13477.53    600.32 o 
   0   4   2       30.85     1029.14    345.27 o 
   1   4   2     5207.86     7111.12    995.05 o 
   2   4   2      859.86      207.08    140.26 o 
   3   4   2     6387.91     5961.54    146.83 o 
   4   4   2     5019.67     5499.51    187.77 o 
   5   4   2       28.25      155.33     73.83 o 
   6   4   2     1065.38     1270.47    131.28 o 
   7   4   2     4888.17     5489.63    195.63 o 
   8   4   2      240.73       61.56     52.91 o 
  -8   5   2        5.99      -21.71     46.30 o 
  -7   5   2     1425.31     1446.01    172.12 o 
  -6   5   2     1036.65     1011.50     88.40 o 
  -5   5   2     4910.02     6072.73    193.78 o 
  -4   5   2      165.88      132.59     41.23 o 
  -3   5   2     7535.27     7029.74    249.02 o 
  -2   5   2       20.49     -384.86    256.57 o 
  -1   5   2     1442.03     4716.88    489.35 o 
   0   5   2     6563.23    11877.71    947.33 o 
   1   5   2    10263.92    10021.36   1056.38 o 
   2   5   2      870.20      351.12    137.72 o 
   3   5   2      800.97      518.07    102.54 o 
   4   5   2     4431.70     4582.01    135.40 o 
   5   5   2     6010.19     7030.81    185.58 o 
   6   5   2     3699.34     4344.04    176.76 o 
   7   5   2        2.04      168.25     95.77 o 
   8   5   2       37.83       12.20     41.67 o 
  -8   6   2        1.54       28.85     31.91 o 
  -7   6   2     4786.17     5137.39    245.88 o 
  -6   6   2      776.62      960.90     84.99 o 
  -5   6   2     4003.29     4847.32    153.85 o 
  -4   6   2      750.76      600.25     66.72 o 
  -3   6   2    44601.21    48730.66    645.63 o 
  -2   6   2    27191.11    28452.58    546.22 o 
  -1   6   2     6562.58     5074.19    419.83 o 
   0   6   2    23590.71    28785.13   1234.01 o 
   1   6   2       22.36     -597.11    398.07 o 
   2   6   2     1778.74     1078.57    262.70 o 
   3   6   2    14740.03    15804.66    226.96 o 
   4   6   2       84.54       25.02     58.01 o 
   5   6   2      273.35      578.74    110.38 o 
   6   6   2      591.38      529.92    106.23 o 
   7   6   2     7952.62     9380.60    203.63 o 
   8   6   2       53.59       19.58     68.01 o 
  -8   7   2      118.44      149.33     41.71 o 
  -7   7   2      101.99       62.98     58.55 o 
  -6   7   2      143.89      242.82    111.97 o 
  -5   7   2     1931.93     2323.31    124.36 o 
  -4   7   2       19.68      -62.42     41.61 o 
  -3   7   2     1128.68      721.07    209.41 o 
  -2   7   2      576.98      521.89    158.32 o 
  -1   7   2    19186.31    16891.18    511.64 o 
   0   7   2     1491.20      998.41    219.70 o 
   1   7   2     7373.92     6221.79   1276.16 o 
   2   7   2     1785.42     1124.66    184.20 o 
   3   7   2     1864.07     1644.15    155.20 o 
   4   7   2     1706.95     1607.65    130.96 o 
   5   7   2     9468.50    11742.48    241.43 o 
   6   7   2        6.98        8.88     51.07 o 
   7   7   2       79.76      131.05     61.90 o 
   8   7   2     1250.43     1083.67    109.03 o 
  -8   8   2      319.97      285.01     70.75 o 
  -7   8   2      923.49      602.16     69.71 o 
  -6   8   2     1508.73     1234.84    116.55 o 
  -5   8   2     4164.68     5135.98    178.62 o 
  -4   8   2      258.59       16.26     52.13 o 
  -3   8   2    29640.54    31984.28    469.74 o 
  -2   8   2     5011.70     3659.69    248.30 o 
  -1   8   2     9826.17     9671.30    453.87 o 
   0   8   2    40970.96    37738.35    831.73 o 
   1   8   2       16.08     -281.10    206.21 o 
   2   8   2       11.61     -206.29    137.53 o 
   3   8   2    11659.54    13021.51    196.10 o 
   4   8   2      664.82      503.56     90.75 o 
   5   8   2      536.67      682.25    113.12 o 
   6   8   2        0.76     -109.15     78.96 o 
   7   8   2     4343.51     5420.85    210.35 o 
   8   8   2       38.58      -39.46     66.38 o 
  -8   9   2      401.81      194.57     62.58 o 
  -7   9   2      160.12      120.81     45.50 o 
  -6   9   2     2959.97     2918.07    294.12 o 
  -5   9   2     1851.29     1956.67    195.62 o 
  -4   9   2     2200.77     2235.39    115.21 o 
  -3   9   2     3620.14     3935.99    317.72 o 
  -2   9   2      728.15       83.57    108.03 o 
  -1   9   2    11914.93    12385.54    346.95 o 
   0   9   2      230.47      -50.16    136.76 o 
   1   9   2     3183.85     2376.35    310.78 o 
   2   9   2     4347.26     4154.10    202.05 o 
   3   9   2       14.69      -96.97     74.86 o 
   4   9   2     3363.24     3783.29    167.45 o 
   5   9   2     4202.62     5060.27    259.19 o 
   6   9   2     2116.38     1744.87    213.19 o 
   7   9   2       36.03      108.73     89.37 o 
   8   9   2     1884.72     1902.92    262.52 o 
  -8  10   2     1180.14      667.71    115.59 o 
  -7  10   2      148.14       94.72     36.45 o 
  -6  10   2     3469.30     3729.46    166.45 o 
  -5  10   2      694.51      641.48     83.79 o 
  -4  10   2      357.16      325.73     66.53 o 
  -3  10   2     4700.62     4340.68    131.58 o 
  -2  10   2     1860.44     1239.38    107.57 o 
  -1  10   2      492.96      190.59     76.63 o 
   0  10   2    25169.52    25189.16    464.27 o 
   1  10   2      408.80      -93.13    122.89 o 
   2  10   2      661.05      739.70    236.74 o 
   3  10   2     4995.00     4942.20    148.00 o 
   4  10   2     3355.80     3944.28    251.44 o 
   5  10   2       39.28      -45.09     92.47 o 
   6  10   2     1339.98      902.85    146.30 o 
   7  10   2      861.95      901.86    168.98 o 
   8  10   2        3.52      -71.90     71.10 o 
  -8  11   2      270.02      153.92     92.46 o 
  -7  11   2      402.57      270.49     91.31 o 
  -6  11   2     5567.27     6105.23    164.54 o 
  -5  11   2      406.96      344.69     80.11 o 
  -4  11   2     4664.24     5490.04    182.40 o 
  -3  11   2        3.73      -34.27     50.12 o 
  -2  11   2     9251.21    10475.09    130.85 o 
  -1  11   2     5948.82     5974.26    132.35 o 
   0  11   2        5.98     -142.92     95.28 o 
   1  11   2     3991.84     3706.74    453.92 o 
   2  11   2     9780.80    12439.58    253.23 o 
   3  11   2     3818.94     3819.36    164.94 o 
   4  11   2     4834.82     5743.77    398.82 o 
   5  11   2     1628.69     1721.27    198.52 o 
   6  11   2     2603.53     2218.01    207.40 o 
   7  11   2     2074.79     2017.66    164.64 o 
   8  11   2     1403.44     1479.35    179.80 o 
  -8  12   2      477.83      194.75     61.89 o 
  -7  12   2     1762.86     1751.41    148.98 o 
  -6  12   2     3406.71     2702.49    351.32 o 
  -5  12   2     1125.14      806.78     99.43 o 
  -4  12   2     1945.67     2476.31    168.70 o 
  -3  12   2      101.84       29.77     49.60 o 
  -2  12   2     2831.11     3519.72    173.34 o 
  -1  12   2      576.03      450.95     59.99 o 
   0  12   2    27670.89    28618.90    910.69 o 
   1  12   2       65.16       20.55     40.09 o 
   2  12   2       41.32      -42.95     96.04 o 
   3  12   2        3.97      -61.44     70.79 o 
   4  12   2     8855.16     9859.26    212.71 o 
   5  12   2     2798.42     3341.11    224.84 o 
   6  12   2      718.07      675.42    201.16 o 
   7  12   2       12.09       80.55     76.36 o 
   8  12   2        0.60      -62.96     57.05 o 
  -8  13   2      906.91      546.67     97.64 o 
  -7  13   2     1566.15     1706.19    186.72 o 
  -6  13   2     4159.94     4177.35    203.09 o 
  -5  13   2      239.62      551.14     98.28 o 
  -4  13   2     1994.58     2175.46    133.87 o 
  -3  13   2      508.80      338.21     69.68 o 
  -2  13   2    11040.74    11566.21    171.95 o 
  -1  13   2     1216.82     1355.66     79.76 o 
   0  13   2     1375.40     1508.45    123.25 o 
   1  13   2    13989.00    16523.11    569.91 o 
   2  13   2     1877.33     1869.27    179.05 o 
   3  13   2     7054.16     7733.19    302.91 o 
   4  13   2     3959.02     4863.96    197.02 o 
   5  13   2     1116.27     1001.11    140.11 o 
   6  13   2     2627.15     2765.18    158.78 o 
   7  13   2     1910.76     1963.37    163.97 o 
  -8  14   2        6.79       36.47     33.95 o 
  -7  14   2     3083.58     3439.10    231.31 o 
  -6  14   2     1529.23     1283.87    150.54 o 
  -5  14   2      563.37      389.96     80.52 o 
  -4  14   2     3840.66     4817.38    154.85 o 
  -3  14   2      776.02      420.80     75.69 o 
  -2  14   2       27.58      -28.52     43.23 o 
  -1  14   2     2495.58     2357.53     96.05 o 
   0  14   2    13415.29    14030.09    335.13 o 
   1  14   2     1054.17      692.62    112.29 o 
   2  14   2     2247.55     2223.58    136.10 o 
   3  14   2      424.32      462.91     92.06 o 
   4  14   2     5899.51     6859.29    354.00 o 
   5  14   2      328.53      237.86     77.40 o 
   6  14   2      784.81      888.11    114.97 o 
   7  14   2      888.97      779.32    121.79 o 
  -8  15   2      408.03      271.72     55.93 o 
  -7  15   2     1686.68     1589.30    179.31 o 
  -6  15   2      617.61      328.39     70.40 o 
  -5  15   2        8.53      157.48     57.43 o 
  -4  15   2     1404.40     1289.54    149.66 o 
  -3  15   2     1831.86     2214.50    232.21 o 
  -2  15   2     6556.90     7055.50    115.62 o 
  -1  15   2      605.14      285.58     54.62 o 
   0  15   2      173.38      118.75     39.38 o 
   1  15   2    15981.47    16509.22    667.27 o 
   2  15   2     3348.66     3501.49    226.29 o 
   3  15   2    15153.40    17541.14    393.47 o 
   4  15   2     1795.26     1480.14    221.56 o 
   5  15   2     1891.97     1257.32    128.22 o 
   6  15   2      565.06      438.29     82.80 o 
   7  15   2      703.88      551.95    103.64 o 
  -7  16   2     5141.90     5935.69    331.04 o 
  -6  16   2       35.90      -65.70     43.80 o 
  -5  16   2       15.52      -43.26     54.84 o 
  -4  16   2     2979.51     3568.25    150.36 o 
  -3  16   2     4408.89     5582.27    177.20 o 
  -2  16   2      605.58      384.95     78.68 o 
  -1  16   2     1618.87     1278.17     80.05 o 
   0  16   2      580.84      276.37     62.04 o 
   1  16   2     6544.96     7364.13    242.41 o 
   2  16   2      635.48      677.76    177.52 o 
   3  16   2     3042.54     3110.89    346.08 o 
   4  16   2      656.01      728.83    126.80 o 
   5  16   2      354.57       -6.57     89.36 o 
   6  16   2     2227.18     2362.25    159.03 o 
   7  16   2     1104.64      894.20    134.95 o 
  -7  17   2      259.99       97.70     79.50 o 
  -6  17   2      130.89       55.53     67.37 o 
  -5  17   2     3421.18     3271.28    174.51 o 
  -4  17   2       33.52       81.12     53.27 o 
  -3  17   2     1240.40      989.81    109.11 o 
  -2  17   2      773.04      600.26     90.59 o 
  -1  17   2     1133.53     1144.57    139.38 o 
   0  17   2       40.16       -2.12     30.31 o 
   1  17   2    17993.00    20531.42    433.87 o 
   2  17   2      244.41      413.36    103.87 o 
   3  17   2     8571.09    10236.15    664.22 o 
   4  17   2      661.10      758.37    198.20 o 
   5  17   2       76.98      -60.79     67.16 o 
   6  17   2      285.67      260.37     81.65 o 
   7  17   2     1178.67      854.23    148.25 o 
  -7  18   2     5096.35     6146.02    211.02 o 
  -6  18   2      734.97      542.63     93.77 o 
  -5  18   2      690.61      379.10     54.92 o 
  -4  18   2      890.55      809.62     88.03 o 
  -3  18   2     4149.99     4191.67    139.58 o 
  -2  18   2     4446.95     5306.02    180.35 o 
  -1  18   2     2130.20     2304.82    158.03 o 
   0  18   2     4126.98     4617.26     79.55 o 
   1  18   2     4357.07     4539.64    203.95 o 
   2  18   2     1161.20     1099.56    149.89 o 
   3  18   2     5091.54     5625.91    374.66 o 
   4  18   2        1.49       37.55     52.69 o 
   5  18   2      141.55       -8.50     70.42 o 
   6  18   2      970.72      840.24    118.10 o 
   7  18   2     1161.75      954.16    120.84 o 
  -7  19   2      325.31      139.61     54.73 o 
  -6  19   2      405.15      368.49     88.22 o 
  -5  19   2     3422.10     3856.18    180.23 o 
  -4  19   2     1190.52     1104.31    143.53 o 
  -3  19   2     1275.15     1088.51    126.35 o 
  -2  19   2      628.39      412.75     78.87 o 
  -1  19   2     2730.61     2412.17    520.21 o 
   0  19   2      388.16      275.48     62.35 o 
   1  19   2    10604.23    12412.87    321.87 o 
   2  19   2       19.21       29.57     35.23 o 
   3  19   2     1729.99     1207.76    272.77 o 
   4  19   2        0.30     -120.75     80.50 o 
   5  19   2     1590.71     1626.30    132.05 o 
   6  19   2        3.55      -90.00     70.64 o 
   7  19   2      311.59      191.94     62.95 o 
  -7  20   2     2154.25     2056.10    265.40 o 
  -6  20   2      473.27      315.19     66.53 o 
  -5  20   2      387.38      167.67     50.98 o 
  -4  20   2      877.75      494.43    135.45 o 
  -3  20   2     1351.12     1293.20    223.94 o 
  -2  20   2     5205.32     6282.98    303.21 o 
  -1  20   2     1166.83      945.66    196.99 o 
   0  20   2     9148.61    11469.90    469.85 o 
   1  20   2     3412.34     2421.61    444.79 o 
   2  20   2     1265.70      982.67    174.42 o 
   3  20   2     3696.73     3911.28    240.86 o 
   4  20   2      771.76      465.57     97.09 o 
   5  20   2      109.25       29.65     58.98 o 
   6  20   2       33.62       22.22     60.00 o 
  -7  21   2       46.89       23.94     49.66 o 
  -6  21   2      972.86      809.47    132.89 o 
  -5  21   2     1572.70     1790.17    122.89 o 
  -4  21   2      326.12      240.03     72.64 o 
  -3  21   2      104.66      115.23     87.91 o 
  -2  21   2        6.91       93.77    112.63 o 
  -1  21   2       67.71      129.50     86.25 o 
   0  21   2      501.38      295.08    174.72 o 
   1  21   2     4561.48     4851.02    401.01 o 
   2  21   2     1387.27     1069.79    375.96 o 
   3  21   2      972.41      625.37    114.49 o 
   4  21   2      968.00      742.86     99.10 o 
   5  21   2      427.60      306.60     74.09 o 
   6  21   2      719.60      875.31    153.73 o 
  -6  22   2     1406.15     1403.69    151.37 o 
  -5  22   2        9.82       77.35     70.97 o 
  -4  22   2       61.43      -36.49     58.13 o 
  -3  22   2       96.42      -53.63    134.96 o 
  -2  22   2     2639.18     2245.69    438.52 o 
  -1  22   2     6611.06     7553.17    649.11 o 
   0  22   2     7812.82    10753.78    461.77 o 
   1  22   2     1586.95     1761.78    238.47 o 
   2  22   2      186.04      209.51    211.82 o 
   3  22   2      234.68      100.74     57.07 o 
   4  22   2     3034.99     3172.51    875.95 o 
   5  22   2      421.74      407.49     87.02 o 
   6  22   2      591.57      345.75     85.06 o 
  -6  23   2      316.97      139.84     90.99 o 
  -5  23   2      705.19      611.60     96.09 o 
  -4  23   2      758.50      691.07    100.51 o 
  -3  23   2      116.44      -18.83     50.02 o 
  -2  23   2      107.80     -124.15    144.93 o 
  -1  23   2       16.36      230.03    113.02 o 
   0  23   2     1846.40     2224.57    493.42 o 
   1  23   2       13.30       60.79     50.55 o 
   2  23   2     6920.92     6455.77    848.61 o 
   3  23   2      426.39      247.05     50.40 o 
   4  23   2      482.33      326.38     68.28 o 
   5  23   2      486.71      319.42     79.24 o 
   6  23   2      705.71      532.86    102.43 o 
  -6  24   2     2444.89     2528.40    323.54 o 
  -5  24   2      302.09      271.15     57.59 o 
  -4  24   2       20.92       64.28     29.72 o 
  -3  24   2     2549.68     2585.24    407.36 o 
  -2  24   2     1300.48     1235.72    255.58 o 
  -1  24   2     1076.03      641.59    203.09 o 
   0  24   2    14403.82    17710.39   1796.60 o 
   1  24   2       50.46      -95.22     93.90 o 
   2  24   2      147.99       90.24     44.47 o 
   3  24   2        3.70        0.16     49.40 o 
   4  24   2     3732.10     4184.79    271.99 o 
   5  24   2      155.29      138.24     47.04 o 
  -5  25   2       76.52      178.08     53.88 o 
  -4  25   2      757.79      624.89     88.54 o 
  -3  25   2      724.59      577.50    127.22 o 
  -2  25   2     3525.26     4419.44    707.00 o 
  -1  25   2       37.85     -221.91    176.45 o 
   0  25   2      845.68      500.44    184.33 o 
   1  25   2     1354.22     1015.54    280.91 o 
   2  25   2     9340.97    12159.58    242.37 o 
   3  25   2      312.14      240.65    186.44 o 
   4  25   2        7.37        2.19     30.78 o 
   5  25   2       76.95       29.97     44.49 o 
  -5  26   2      255.49      184.19     46.09 o 
  -4  26   2      447.53      323.52    158.88 o 
  -3  26   2     2068.27     2248.71    357.25 o 
  -2  26   2      211.29       30.55     67.67 o 
  -1  26   2      313.06      223.60     89.30 o 
   0  26   2     7193.05     8190.79    400.57 o 
   2  26   2      438.81      343.47     82.24 o 
   3  26   2      399.93      206.82    196.44 o 
   4  26   2      572.05      323.91    104.78 o 
   5  26   2        0.14      -34.00     36.29 o 
  -5  27   2       64.24       39.74     37.12 o 
  -4  27   2       40.83       12.60     74.36 o 
  -3  27   2      353.37      349.70    104.20 o 
  -2  27   2     2093.53     2666.82    341.89 o 
  -1  27   2     1763.38     2531.69    311.29 o 
   0  27   2      302.45      337.66     81.25 o 
   1  27   2     2245.40     2809.34    478.93 o 
   2  27   2     7212.24    11048.95    401.92 o 
   3  27   2     1567.29     1428.13    175.76 o 
   4  27   2      645.58      277.53     84.90 o 
  -4  28   2       11.98       28.03    114.52 o 
  -3  28   2     1837.47     2200.65    329.39 o 
  -2  28   2        7.50      -57.52    115.89 o 
  -1  28   2      118.24       42.42    179.14 o 
   0  28   2      957.45      976.69    153.39 o 
   1  28   2     1186.61     1262.65    231.61 o 
   2  28   2      396.89      405.90    101.40 o 
   3  28   2     2521.69     2585.27    284.73 o 
   4  28   2        0.03      -95.95    123.78 o 
  -4  29   2        8.30       17.35     81.31 o 
  -3  29   2      439.54      400.25    104.58 o 
  -2  29   2      155.23       83.04     67.81 o 
  -1  29   2     1919.60     2813.21    373.08 o 
   0  29   2     1091.55     1350.49    258.40 o 
   1  29   2     3662.61     4381.14    621.42 o 
   2  29   2     2154.38     2501.82    317.49 o 
   3  29   2      909.81      850.49    198.55 o 
  -3  30   2      890.30     1174.14    261.72 o 
  -2  30   2      250.46       88.92     92.20 o 
  -1  30   2     3715.74     4771.42    713.53 o 
   0  30   2       30.71      177.41     86.44 o 
   1  30   2      329.26      304.79     63.32 o 
   2  30   2        4.66       37.75    106.42 o 
   3  30   2     1173.66      785.19    117.16 o 
  -3  31   2      840.63      910.07    156.13 o 
  -2  31   2      260.44      151.61     93.15 o 
  -1  31   2      194.92      189.68     59.61 o 
   0  31   2      482.94      337.53    104.96 o 
   1  31   2     1526.51     1690.66    389.37 o 
   2  31   2      381.72      405.46    138.92 o 
  -2  32   2        3.34       14.26     66.02 o 
  -1  32   2     2739.92     3193.33    503.16 o 
   0  32   2      611.24      439.16    182.79 o 
   1  32   2     1239.46     1377.31    273.84 o 
  -9   0   3     1303.66     1139.79    166.92 o 
  -7   0   3      801.28      627.61    132.65 o 
  -5   0   3    16529.43    18606.63    481.01 o 
  -3   0   3       40.98       28.83    117.25 o 
  -1   0   3      266.05     3450.23    810.96 o 
   1   0   3    39014.93    35861.67    849.64 o 
   3   0   3     7418.22    10529.10    342.58 o 
   5   0   3     2424.32     2579.19    178.46 o 
   7   0   3      314.54      211.77     97.73 o 
  -9   1   3       17.53       21.77     35.10 o 
  -8   1   3       90.34       68.98     42.90 o 
  -7   1   3     3861.92     3947.89    124.72 o 
  -6   1   3      288.13      269.35     70.58 o 
  -5   1   3     3205.19     3615.05    453.15 o 
  -4   1   3       60.47      -36.84     40.84 o 
  -3   1   3    50804.84    54104.35    443.95 o 
  -2   1   3     2023.14      688.49    295.92 o 
  -1   1   3     1162.80     4102.06    488.28 o 
   0   1   3    15580.11    22193.04    999.54 o 
   1   1   3     9952.81     7525.57    408.55 o 
   2   1   3      166.55     -134.53    135.54 o 
   3   1   3    27702.23    27057.13    390.74 o 
   4   1   3     5036.74     5355.45    161.95 o 
   5   1   3       55.69      222.74     80.17 o 
   6   1   3      154.13      176.82     63.48 o 
   7   1   3     1859.38     2053.38    128.18 o 
   8   1   3        0.71        7.39     62.82 o 
  -9   2   3     1103.27     1002.03    127.87 o 
  -8   2   3      472.69      380.69     68.72 o 
  -7   2   3        1.06      -79.58     53.05 o 
  -6   2   3     4805.94     5448.05    129.97 o 
  -5   2   3     6777.46     8199.64    148.37 o 
  -4   2   3      859.97      522.74     71.42 o 
  -3   2   3      120.12      -56.41     61.36 o 
  -2   2   3      685.88       45.53    147.98 o 
  -1   2   3     8937.92     7150.17   1296.78 o 
   0   2   3       56.88     3718.22    509.31 o 
   1   2   3    27673.72    25149.85    499.31 o 
   2   2   3      150.40      -10.05     73.45 o 
   3   2   3     5241.21     5283.81    158.70 o 
   4   2   3      633.86      364.91     93.00 o 
   5   2   3     6308.85     7022.85    156.48 o 
   6   2   3     6199.80     6449.65    193.34 o 
   7   2   3       31.94       92.15     35.83 o 
   8   2   3      253.34      256.48     86.20 o 
  -9   3   3       56.24      -46.96     38.38 o 
  -8   3   3      817.92      540.34     56.58 o 
  -7   3   3     1288.98      982.81     85.18 o 
  -6   3   3      585.28      803.94    133.73 o 
  -5   3   3     1074.33      971.21    170.82 o 
  -4   3   3     3774.90     4195.29    144.81 o 
  -3   3   3    17091.95    16484.04    431.11 o 
  -2   3   3     3311.20     1954.13    203.40 o 
  -1   3   3    22343.97    23555.39    668.74 o 
   0   3   3     3622.36     4835.60    561.16 o 
   1   3   3      587.16     -355.91    237.27 o 
   2   3   3     1921.40     1213.65    155.31 o 
   3   3   3    29738.83    31263.85    581.22 o 
   4   3   3    16136.59    16865.07    247.83 o 
   5   3   3     1381.03     1305.49    115.85 o 
   6   3   3      426.97      386.74     87.39 o 
   7   3   3     1226.48     1344.01    169.79 o 
   8   3   3        9.79       74.66     57.49 o 
  -9   4   3      218.73       86.04     35.85 o 
  -8   4   3       77.91       60.93     32.56 o 
  -7   4   3     1755.13     1477.39     96.75 o 
  -6   4   3    11743.84    13179.09    164.29 o 
  -5   4   3     3562.32     4253.62    156.76 o 
  -4   4   3     7544.09     7381.15    172.67 o 
  -3   4   3      253.05     -157.77    156.09 o 
  -2   4   3     1779.07     1083.39    197.69 o 
  -1   4   3     2538.50     1490.42    226.22 o 
   0   4   3     2902.71     2526.46    387.81 o 
   1   4   3    12316.77     7764.49    842.40 o 
   2   4   3      460.23      105.10    121.08 o 
   3   4   3     3400.40     3846.80    154.28 o 
   4   4   3     3477.80     4083.93    196.60 o 
   5   4   3     4834.10     5957.99    185.45 o 
   6   4   3     5322.88     5594.43    200.64 o 
   7   4   3        8.45       32.21     93.12 o 
   8   4   3      508.14      425.18     72.66 o 
  -8   5   3     1350.92     1259.23     94.91 o 
  -7   5   3     2798.12     2678.19    133.02 o 
  -6   5   3     3306.92     4530.37    200.63 o 
  -5   5   3      299.30      458.35     92.00 o 
  -4   5   3     3346.53     3429.89    182.52 o 
  -3   5   3     2889.98     2637.99    379.45 o 
  -2   5   3     2324.73     2117.19    234.30 o 
  -1   5   3     1581.06      300.98    181.17 o 
   0   5   3    18602.02    14525.09   1373.15 o 
   1   5   3     2847.55     1680.20    298.69 o 
   2   5   3     1133.64      494.26    134.85 o 
   3   5   3     7992.66     8932.62    216.41 o 
   4   5   3    13827.47    14580.15    245.97 o 
   5   5   3     1056.29      887.87    101.94 o 
   6   5   3       50.85       -6.38     56.34 o 
   7   5   3       13.71        1.47     49.17 o 
   8   5   3      155.02      138.21     83.51 o 
  -8   6   3       87.00       31.03     39.17 o 
  -7   6   3     1189.04      746.04     98.57 o 
  -6   6   3    18525.44    21570.47    253.88 o 
  -5   6   3     7165.14     8829.39    226.78 o 
  -4   6   3     8957.91     9835.64    192.67 o 
  -3   6   3      616.62      684.89    149.39 o 
  -2   6   3    11712.31    10963.10    295.84 o 
  -1   6   3     2272.41     1287.20    224.53 o 
   0   6   3     2908.02     1390.40    296.73 o 
   1   6   3       18.74     -275.26    183.51 o 
   2   6   3     2964.73     1822.58    270.20 o 
   3   6   3     1064.74      684.81    102.75 o 
   4   6   3    10054.39    11322.65    198.01 o 
   5   6   3      205.77      212.48     96.23 o 
   6   6   3     6413.14     6952.35    175.77 o 
   7   6   3      209.59      108.33     63.87 o 
   8   6   3      999.20      946.13    223.15 o 
  -8   7   3     2020.92     2263.57    147.52 o 
  -7   7   3       25.57       24.91     94.99 o 
  -6   7   3     5296.02     7687.85    317.04 o 
  -5   7   3      103.75      403.35    118.04 o 
  -4   7   3     4702.85     5386.70    198.83 o 
  -3   7   3     2002.16     2821.81    226.13 o 
  -2   7   3      947.90      628.28    118.49 o 
  -1   7   3      481.33       49.93     42.84 o 
   0   7   3    15635.44    13446.88    590.80 o 
   1   7   3     9434.24     9233.44    388.75 o 
   2   7   3     4723.48     4675.63    237.40 o 
   3   7   3      552.64      482.99    117.82 o 
   4   7   3    17843.65    19711.34    444.77 o 
   5   7   3     1142.62      970.33    115.06 o 
   6   7   3       29.73      -35.10     82.04 o 
   7   7   3     1012.34     1274.96    117.21 o 
   8   7   3       15.70       21.23     44.35 o 
  -8   8   3       57.89       -2.87     48.68 o 
  -7   8   3      900.10      876.35    111.66 o 
  -6   8   3     9221.59    11090.87    255.45 o 
  -5   8   3      509.54      585.50    122.32 o 
  -4   8   3     8409.79     9391.63    217.37 o 
  -3   8   3     3808.92     4211.50    172.13 o 
  -2   8   3     1701.38      625.81    128.77 o 
  -1   8   3     3176.63     2343.06    220.40 o 
   0   8   3      118.95     -134.16    154.46 o 
   1   8   3     3543.80     2449.13    270.08 o 
   2   8   3     8707.23     9843.51    251.49 o 
   3   8   3      933.56      476.58    128.71 o 
   4   8   3     3913.46     5012.27    250.03 o 
   5   8   3       28.29      107.99     66.65 o 
   6   8   3     2839.88     2614.18    239.91 o 
   7   8   3      436.39      247.69    150.65 o 
   8   8   3      183.40      195.82     92.98 o 
  -8   9   3     1396.44     1275.55    113.01 o 
  -7   9   3     2399.13     2543.60    146.92 o 
  -6   9   3      819.84      527.71    102.74 o 
  -5   9   3      185.10      103.92     86.31 o 
  -4   9   3     3059.80     3468.12    381.92 o 
  -3   9   3    14960.83    16124.65    108.53 o 
  -2   9   3     1954.01     1587.50    215.72 o 
  -1   9   3      180.17       18.12     47.07 o 
   0   9   3       32.03      -36.46     51.68 o 
   1   9   3     3101.83     1612.28    383.09 o 
   2   9   3     9202.45    10419.81    260.67 o 
   3   9   3     1859.03     1192.66    139.76 o 
   4   9   3    11038.54    13356.11    301.30 o 
   5   9   3     1837.92     1796.26    193.01 o 
   6   9   3       37.08      -57.29     88.42 o 
   7   9   3     4479.43     5331.51    260.83 o 
   8   9   3        2.25        5.27     51.94 o 
  -8  10   3       92.16       90.19     34.32 o 
  -7  10   3     1556.43     1689.40    139.94 o 
  -6  10   3     1542.89      939.85    111.13 o 
  -5  10   3      587.65      351.41    164.07 o 
  -4  10   3     4853.18     5463.79    239.49 o 
  -3  10   3     2967.82     2846.41    161.33 o 
  -2  10   3      509.91      545.14     67.72 o 
  -1  10   3     2122.29     1355.66    179.40 o 
   0  10   3     8145.37     8605.77    215.21 o 
   1  10   3    19717.66    19783.64    305.46 o 
   2  10   3     6360.85     6851.19    211.40 o 
   3  10   3     6309.53     7074.20    246.85 o 
   4  10   3     1243.41     1027.79    371.53 o 
   5  10   3      397.58      615.28    120.84 o 
   6  10   3     1420.04     1289.97    172.43 o 
   7  10   3      382.32      355.10     89.20 o 
   8  10   3        2.84      -26.98     58.75 o 
  -8  11   3       54.24       63.05     80.58 o 
  -7  11   3     3395.66     4219.76    180.28 o 
  -6  11   3      252.84       27.48     96.81 o 
  -5  11   3     1181.29      917.34    151.01 o 
  -4  11   3      440.02      405.32    172.07 o 
  -3  11   3    17901.57    19782.97    376.79 o 
  -2  11   3     2238.12     2063.62    158.57 o 
  -1  11   3      853.96      800.49     76.07 o 
   0  11   3       98.56       61.81    120.31 o 
   1  11   3      150.45       82.87     62.44 o 
   2  11   3     9454.29    10896.43    280.24 o 
   3  11   3     7788.92     8349.67    210.08 o 
   4  11   3     3430.87     3866.06    292.50 o 
   5  11   3      220.38      623.88    145.44 o 
   6  11   3      459.83      396.40     96.46 o 
   7  11   3     6869.42     7878.24    277.08 o 
  -8  12   3       42.64       88.45     78.55 o 
  -7  12   3      659.45      605.20    113.21 o 
  -6  12   3        5.37     -141.85     94.57 o 
  -5  12   3     1164.80     1216.69    218.89 o 
  -4  12   3     1696.33     1796.62    142.10 o 
  -3  12   3     5878.02     6725.72    240.11 o 
  -2  12   3     1070.58      748.80     78.82 o 
  -1  12   3     1232.39      997.03     93.94 o 
   0  12   3     3840.39     4242.99    193.18 o 
   1  12   3    22662.30    26365.66    480.51 o 
   2  12   3     5784.66     6572.34    291.01 o 
   3  12   3     2785.54     3658.45    340.61 o 
   4  12   3      181.77      264.29     94.01 o 
   5  12   3     6563.79     7709.97    230.32 o 
   6  12   3      295.52       80.20     67.39 o 
   7  12   3      535.21      658.64    116.85 o 
  -8  13   3       13.48       80.37     90.40 o 
  -7  13   3     4339.33     5504.58    193.94 o 
  -6  13   3      632.90      242.58     83.01 o 
  -5  13   3     1151.93     1276.24    208.23 o 
  -4  13   3      656.76      524.33     92.12 o 
  -3  13   3     8554.67     9438.06    388.05 o 
  -2  13   3     4085.78     4316.35    186.30 o 
  -1  13   3     4765.45     5560.03    145.78 o 
   0  13   3     8397.85     8634.68    174.01 o 
   1  13   3      925.18      682.90    142.55 o 
   2  13   3     3825.36     3874.57    404.39 o 
   3  13   3     7657.05     8844.00    370.24 o 
   4  13   3      232.06      241.09     68.51 o 
   5  13   3      593.92      561.87    105.36 o 
   6  13   3      789.89      431.71     72.64 o 
   7  13   3     3258.51     3354.00    224.56 o 
  -8  14   3      168.96      142.79    114.21 o 
  -7  14   3      315.33      508.56    149.20 o 
  -6  14   3       17.46      -79.65     83.11 o 
  -5  14   3     4353.45     5395.90    167.94 o 
  -4  14   3      204.67      162.43     43.56 o 
  -3  14   3     1570.96     1848.36    189.25 o 
  -2  14   3    12954.32    14386.35    196.51 o 
  -1  14   3     1616.25      870.83     97.13 o 
   0  14   3     1567.93      867.47    121.88 o 
   1  14   3    15183.52    16945.45    281.83 o 
   2  14   3      216.93      132.72     72.72 o 
   3  14   3       31.16      286.39    103.98 o 
   4  14   3     4549.36     4862.40    233.82 o 
   5  14   3     4761.16     5125.75    186.77 o 
   6  14   3      505.16      297.48     76.29 o 
   7  14   3      379.56      269.30     86.28 o 
  -8  15   3        1.75     -114.15     98.25 o 
  -7  15   3     2327.28     2765.95    175.09 o 
  -6  15   3     1498.14     1402.96    130.62 o 
  -5  15   3       62.07      130.91     73.60 o 
  -4  15   3      178.67       -4.08     39.43 o 
  -3  15   3     7290.85     7893.47    178.12 o 
  -2  15   3     3162.41     3843.21    199.25 o 
  -1  15   3     2604.27     2921.18    107.72 o 
   0  15   3    35209.55    40340.53    779.04 o 
   1  15   3      138.94       19.77     73.13 o 
   2  15   3     1299.08     1930.83    228.70 o 
   3  15   3     3533.99     4249.23    190.37 o 
   4  15   3       92.70      333.55    100.04 o 
   5  15   3      122.69      -36.65     94.72 o 
   6  15   3      870.90      716.95    127.06 o 
   7  15   3      648.61      381.34     81.13 o 
  -7  16   3        3.68      -21.70     97.99 o 
  -6  16   3     1487.89     1153.20    269.82 o 
  -5  16   3     6787.87     7237.57    119.31 o 
  -4  16   3       93.46      149.47     42.76 o 
  -3  16   3      518.69      513.71     90.74 o 
  -2  16   3    14885.46    18065.37    310.44 o 
  -1  16   3       74.41       29.71     39.53 o 
   0  16   3     1121.71     1007.61    128.69 o 
   1  16   3     1305.14     1194.98    120.85 o 
   2  16   3     2479.17     3358.89    418.39 o 
   3  16   3       42.67       83.08     73.73 o 
   4  16   3     3984.32     4787.97    232.23 o 
   5  16   3     1470.22     1287.41    135.89 o 
   6  16   3     1517.92     1840.65    174.05 o 
   7  16   3       19.52       15.66     63.28 o 
  -7  17   3      251.31      244.00    150.98 o 
  -6  17   3      842.99      519.58    144.98 o 
  -5  17   3      387.75      119.89     55.22 o 
  -4  17   3     4739.95     5190.32    216.62 o 
  -3  17   3       10.67      -28.60     54.95 o 
  -2  17   3      571.41      661.31     98.90 o 
  -1  17   3     1805.65     1899.55    117.38 o 
   0  17   3    21765.02    27004.02    325.99 o 
   1  17   3      396.25      457.11     81.29 o 
   2  17   3      991.38     1238.96    185.47 o 
   3  17   3     4074.86     4705.59    187.94 o 
   4  17   3     1085.72      804.57    134.57 o 
   5  17   3      706.75      492.97     99.17 o 
   6  17   3     1291.50     1186.55    118.35 o 
   7  17   3      147.71       27.32     44.65 o 
  -7  18   3     1407.46     1539.01    320.02 o 
  -6  18   3     2927.35     2972.02    202.25 o 
  -5  18   3     1681.57     1201.73    147.56 o 
  -4  18   3     1770.95     1631.13    280.43 o 
  -3  18   3     1309.54      990.03     89.89 o 
  -2  18   3    13642.59    15842.40    165.42 o 
  -1  18   3        2.98      139.97     50.31 o 
   0  18   3     2834.16     3662.82    409.21 o 
   1  18   3      754.38      838.91    127.06 o 
   2  18   3     1074.57      932.52    118.28 o 
   3  18   3      890.64      785.64     97.89 o 
   4  18   3     4197.46     3680.56    342.63 o 
   5  18   3      456.78      358.94     84.53 o 
   6  18   3      766.76      566.11     99.82 o 
  -7  19   3       41.80       30.41     94.47 o 
  -6  19   3     1981.40     1902.25    244.10 o 
  -5  19   3      111.27      -16.72     21.82 o 
  -4  19   3     3986.54     4596.49    225.27 o 
  -3  19   3     2855.34     3361.92    255.98 o 
  -2  19   3       33.02        8.73     59.34 o 
  -1  19   3      773.34      624.80     76.64 o 
   0  19   3    17402.49    20485.92    303.65 o 
   1  19   3       12.64       52.85     46.16 o 
   2  19   3       31.43       83.84     68.20 o 
   3  19   3      597.61      643.54    122.25 o 
   4  19   3      858.67      606.01    107.72 o 
   5  19   3      448.67      430.50     88.99 o 
   6  19   3     2039.67     2213.27    164.87 o 
  -7  20   3     2190.04     2729.22    239.80 o 
  -6  20   3      478.24      309.27     70.25 o 
  -5  20   3      204.21       75.18     26.30 o 
  -4  20   3      368.52       69.03     76.83 o 
  -3  20   3     2517.98     1485.89    311.06 o 
  -2  20   3    11039.01    13526.45    274.36 o 
  -1  20   3       23.60       12.93     27.74 o 
   0  20   3      687.71      339.40     74.85 o 
   1  20   3     1771.46     1799.89    356.21 o 
   2  20   3     3002.68     3588.30    256.63 o 
   3  20   3      322.10      159.49    100.86 o 
   4  20   3     1712.52     1292.49    148.85 o 
   5  20   3       90.56      176.68     71.42 o 
   6  20   3      474.31      233.83     96.38 o 
  -6  21   3      198.51       68.20     26.66 o 
  -5  21   3      525.14      465.30     71.79 o 
  -4  21   3     1049.28      935.18    113.31 o 
  -3  21   3     1544.05     1468.60    133.97 o 
  -2  21   3      425.32      544.62     95.55 o 
  -1  21   3     1610.16     1283.28    141.60 o 
   0  21   3     5808.20     6478.49    228.96 o 
   1  21   3      693.80      488.96     93.39 o 
   2  21   3      195.90      220.61     70.45 o 
   3  21   3      171.26       47.51    112.95 o 
   4  21   3      108.72       28.45     53.05 o 
   5  21   3     1116.04     1057.04    128.86 o 
   6  21   3     1244.60     1468.82    215.41 o 
  -6  22   3       59.80       27.31     36.57 o 
  -5  22   3       63.04       47.95     50.02 o 
  -4  22   3      491.76      467.68     77.04 o 
  -3  22   3     1834.76     1704.30    135.77 o 
  -2  22   3     1620.73     1149.21    114.36 o 
  -1  22   3     3680.81     4393.63    249.88 o 
   0  22   3       91.91      234.73    111.39 o 
   1  22   3     3119.70     2773.48    846.69 o 
   2  22   3     1992.04     1735.60    211.85 o 
   3  22   3      890.04      421.11     97.81 o 
   4  22   3      148.11      147.63     49.67 o 
   5  22   3     1572.87     2037.63    143.23 o 
   6  22   3        6.06       13.43     60.16 o 
  -6  23   3      260.79       68.99    103.65 o 
  -5  23   3      193.87      114.95     55.52 o 
  -4  23   3      117.76       61.27     27.31 o 
  -3  23   3     2952.49     3176.22    187.38 o 
  -2  23   3       25.58      -59.01     75.49 o 
  -1  23   3      512.35      311.49     73.50 o 
   0  23   3      683.42      944.77    221.19 o 
   1  23   3     5471.60     5822.61    586.05 o 
   2  23   3      372.24      178.25     37.15 o 
   3  23   3      506.22      227.04     70.19 o 
   4  23   3       43.67       19.20     48.70 o 
   5  23   3     1029.94      685.36    166.98 o 
  -6  24   3      274.70      106.52     39.47 o 
  -5  24   3      294.80      252.47     69.16 o 
  -4  24   3      332.01      356.38     91.97 o 
  -3  24   3     2462.35     2732.08    252.08 o 
  -2  24   3      333.83      169.74     81.93 o 
  -1  24   3     5267.09     5721.60    481.87 o 
   0  24   3        9.47     -309.56    233.54 o 
   1  24   3     1220.14     1104.98    317.53 o 
   2  24   3       15.30     -305.04    203.36 o 
   3  24   3     1158.73      853.29     96.35 o 
   4  24   3      748.80      588.30     84.12 o 
   5  24   3     1545.19     1079.45    171.61 o 
  -5  25   3       10.11        6.33     34.10 o 
  -4  25   3       39.19       84.20    117.52 o 
  -3  25   3     1752.36     2204.39    244.90 o 
  -2  25   3      555.07      526.24    142.81 o 
  -1  25   3     5984.54     7301.61    591.41 o 
   0  25   3     3237.85     3033.47    514.57 o 
   1  25   3     4150.44     4562.69    222.50 o 
   2  25   3       10.77      -26.34    145.70 o 
   3  25   3      360.01      289.98     48.37 o 
   4  25   3      398.69      253.95     52.13 o 
   5  25   3      416.06      213.45     54.00 o 
  -5  26   3      562.50      317.29     56.64 o 
  -4  26   3      569.92      328.73     86.00 o 
  -3  26   3     2367.09     3153.93    395.92 o 
  -2  26   3     2137.39     2583.56    317.18 o 
  -1  26   3     3190.56     3505.24    532.30 o 
   0  26   3      176.23      139.06     90.80 o 
   1  26   3     1638.80     1829.26    119.37 o 
   2  26   3      843.12      789.21    140.53 o 
   3  26   3      159.76      241.17    112.56 o 
   4  26   3      928.05      697.91     84.40 o 
  -5  27   3       10.77       -5.82     30.45 o 
  -4  27   3      358.21      202.50     66.39 o 
  -3  27   3       18.10      -11.28     96.87 o 
  -2  27   3       17.83      198.05    117.06 o 
  -1  27   3     4963.44     6539.69    871.87 o 
   0  27   3     6981.58     9134.08    474.38 o 
   1  27   3     1591.76     1792.52    190.21 o 
   2  27   3        2.27      -33.09     68.68 o 
   3  27   3      150.13      138.08     67.95 o 
   4  27   3      963.86      581.53     92.41 o 
  -4  28   3      239.23      254.98    108.41 o 
  -3  28   3      698.86      931.39    162.34 o 
  -2  28   3     1970.00     2416.41    298.43 o 
  -1  28   3     1001.00      578.18    180.68 o 
   0  28   3       10.25       35.77     87.71 o 
   1  28   3        2.59       55.14     47.24 o 
   2  28   3      967.53      914.38    144.95 o 
   3  28   3       67.56       46.94     71.50 o 
   4  28   3      908.71      291.84    178.87 o 
  -4  29   3     1264.15     1067.18    196.00 o 
  -3  29   3      427.24      134.95    252.18 o 
  -2  29   3       34.25       50.21     35.66 o 
  -1  29   3      922.25     1283.57    304.22 o 
   0  29   3     2764.66     3392.87    558.16 o 
   1  29   3     1483.13     1911.36    295.78 o 
   2  29   3       65.62       59.04     39.73 o 
   3  29   3       54.46       24.80     49.90 o 
  -3  30   3      158.61       80.98    162.61 o 
  -2  30   3     2291.58     2872.05    515.91 o 
  -1  30   3      921.65      774.68    202.37 o 
   0  30   3       94.17       91.13    115.14 o 
   1  30   3     1030.39      999.29    240.27 o 
   2  30   3      762.53      478.22     97.77 o 
  -2  31   3        8.60       45.16    107.52 o 
  -1  31   3      523.33      537.30    186.86 o 
   0  31   3     1397.41     1244.93    286.85 o 
   1  31   3      444.69      291.54    114.79 o 
   2  31   3       17.47      108.12     82.36 o 
  -1  32   3       72.88       96.57     91.95 o 
   0  32   3       39.27      -23.55    119.37 o 
  -8   0   4     3982.47     4334.88    289.79 o 
  -6   0   4     9415.14    11748.78    251.40 o 
  -4   0   4       66.94       53.43     39.21 o 
  -2   0   4     7508.41     4711.09    515.89 o 
   0   0   4    51055.93    48586.77    948.77 o 
   2   0   4       36.21     -222.05    148.03 o 
   4   0   4     6055.55     6211.93    400.65 o 
   6   0   4      611.48      390.09    117.76 o 
   8   0   4     1314.30     1264.49    236.43 o 
  -9   1   4      430.07      259.03     85.68 o 
  -8   1   4      150.03      225.66     61.52 o 
  -7   1   4       68.34      -60.95     79.80 o 
  -6   1   4     8144.64     9791.13    166.66 o 
  -5   1   4      130.62      156.79    105.04 o 
  -4   1   4     6278.51     6230.76    147.42 o 
  -3   1   4      166.59      185.30     73.32 o 
  -2   1   4    10007.13     8516.67    260.25 o 
  -1   1   4     1604.13      625.60    204.10 o 
   0   1   4     1189.70      592.13    152.65 o 
   1   1   4     3132.31     1826.39    226.50 o 
   2   1   4    12329.57    12260.66    326.87 o 
   3   1   4     2297.73     1969.31    191.56 o 
   4   1   4     3066.82     3343.61    245.18 o 
   5   1   4      979.30      887.94    107.95 o 
   6   1   4        0.35     -119.91     79.94 o 
   7   1   4       55.67       18.81     50.28 o 
   8   1   4     3075.79     3556.20    202.00 o 
  -8   2   4     1761.88     1662.79    126.20 o 
  -7   2   4     3380.03     3862.71    129.38 o 
  -6   2   4     8647.20    10198.67    235.28 o 
  -5   2   4     2811.75     2975.15    151.31 o 
  -4   2   4      396.32      258.22     63.65 o 
  -3   2   4     1393.50     1297.85    125.05 o 
  -2   2   4     1453.38      787.89    141.08 o 
  -1   2   4        4.91     -257.01    171.34 o 
   0   2   4    27215.11    23934.65    455.78 o 
   1   2   4     2504.88     1952.76    213.20 o 
   2   2   4     4212.63     4189.92    200.87 o 
   3   2   4     2707.04     1638.57    279.26 o 
   4   2   4     8598.20     9316.35    286.05 o 
   5   2   4      931.38      939.03    112.50 o 
   6   2   4      148.66      -78.73     70.65 o 
   7   2   4     2156.39     2416.83    163.94 o 
   8   2   4      455.02      464.73     93.12 o 
  -8   3   4      812.00      906.71    144.02 o 
  -7   3   4      100.32       91.02     73.80 o 
  -6   3   4     3563.64     4524.31    290.54 o 
  -5   3   4      910.67      977.73    133.54 o 
  -4   3   4     7319.50     7326.73    138.50 o 
  -3   3   4     2474.52     2495.12    217.68 o 
  -2   3   4     3737.81     2023.77    230.82 o 
  -1   3   4        6.43     -214.26    142.84 o 
   0   3   4     4121.74     2126.20    285.06 o 
   1   3   4    30810.49    30277.21    444.87 o 
   2   3   4     8571.40     8916.32    200.94 o 
   3   3   4    12259.10    13317.22    234.45 o 
   4   3   4     2985.12     3682.47    205.65 o 
   5   3   4     2623.07     3266.29    182.72 o 
   6   3   4      631.98      356.05     89.06 o 
   7   3   4      109.75      181.06     93.57 o 
   8   3   4     2002.02     2080.11    166.17 o 
  -8   4   4     1347.23     1152.02    212.15 o 
  -7   4   4     1912.65     1777.31    138.25 o 
  -6   4   4     3119.74     3505.59    215.73 o 
  -5   4   4     4759.47     5685.45    215.87 o 
  -4   4   4      316.37      303.99     81.14 o 
  -3   4   4    21437.24    23237.73    586.44 o 
  -2   4   4     2624.07     1777.98    157.76 o 
  -1   4   4     1219.85      628.15    131.66 o 
   0   4   4     2916.68     1792.70    238.59 o 
   1   4   4     1335.22      687.47    152.39 o 
   2   4   4     2224.63     2631.19    178.61 o 
   3   4   4     5334.22     4866.81    314.33 o 
   4   4   4     4676.41     5625.67    223.21 o 
   5   4   4      217.23      436.59    126.10 o 
   6   4   4      119.92      -72.55     77.21 o 
   7   4   4     4718.45     5620.53    188.14 o 
   8   4   4       91.92       66.99     71.15 o 
  -8   5   4        1.12       40.21     58.36 o 
  -7   5   4      457.91      527.53    108.22 o 
  -6   5   4     1558.57     1777.04    179.35 o 
  -5   5   4     3919.27     4381.28    182.56 o 
  -4   5   4      479.34      162.99     90.46 o 
  -3   5   4     1842.79     2717.86    341.37 o 
  -2   5   4      972.10      288.38    183.48 o 
  -1   5   4     2871.27     2052.20    180.00 o 
   0   5   4     2609.19     2171.57    288.47 o 
   1   5   4    40867.51    41027.27    513.05 o 
   2   5   4     3349.60     3901.66    207.20 o 
   3   5   4    12655.22    12708.11    211.47 o 
   4   5   4      539.33      823.44    135.79 o 
   5   5   4     2913.61     3495.39    179.83 o 
   6   5   4       56.25     -129.46     88.34 o 
   7   5   4      318.87      459.30     91.76 o 
   8   5   4      287.99      123.54     73.87 o 
  -8   6   4      293.30      260.19     91.61 o 
  -7   6   4     4490.97     4758.99    202.59 o 
  -6   6   4      317.00      437.91    250.71 o 
  -5   6   4      930.64      993.46    167.24 o 
  -4   6   4      254.32       89.44     85.41 o 
  -3   6   4    14518.15    14249.95    196.15 o 
  -2   6   4        1.43      -81.54     54.36 o 
  -1   6   4     4341.15     4118.33    309.54 o 
   0   6   4     2258.29     1780.27    217.44 o 
   1   6   4     3011.27     2210.48    228.16 o 
   2   6   4        7.95      411.06    178.93 o 
   3   6   4     9563.26     9963.82    209.14 o 
   4   6   4        1.96       71.02     59.73 o 
   5   6   4       21.86      355.11    136.25 o 
   6   6   4      278.81      109.53     63.89 o 
   7   6   4     3395.55     4032.81    178.59 o 
   8   6   4      180.70       83.89     48.91 o 
  -8   7   4      107.70      174.78    105.54 o 
  -7   7   4      239.97      416.12    100.43 o 
  -6   7   4      804.86      596.94    116.13 o 
  -5   7   4     4806.80     5568.88    197.83 o 
  -4   7   4      604.52      511.74     96.74 o 
  -3   7   4        1.45      -14.38    107.47 o 
  -2   7   4     2159.51     1389.96    137.49 o 
  -1   7   4       66.77     -125.54     83.69 o 
   0   7   4     5349.35     5106.96    278.92 o 
   1   7   4    47723.98    51038.05    909.61 o 
   2   7   4     4916.66     5243.78    199.93 o 
   3   7   4     7123.05     7367.92    226.73 o 
   4   7   4     6800.52     7600.19    236.32 o 
   5   7   4     1274.82     1335.28    178.82 o 
   6   7   4      827.01      648.97    102.49 o 
   7   7   4      371.98      388.25     88.36 o 
   8   7   4       57.51      141.70     58.01 o 
  -8   8   4      308.57      185.62     83.22 o 
  -7   8   4     5114.20     6069.49    239.74 o 
  -6   8   4      222.66      127.01     93.72 o 
  -5   8   4        1.31       45.99    260.66 o 
  -4   8   4       20.92      -30.75     81.42 o 
  -3   8   4     4920.46     4615.30    179.73 o 
  -2   8   4       10.61       75.07     86.22 o 
  -1   8   4       97.78     -102.97     68.64 o 
   0   8   4     5653.62     4820.66    277.15 o 
   1   8   4     3299.89     2829.91    195.70 o 
   2   8   4      780.21      412.85    122.20 o 
   3   8   4     7265.37     7587.32    244.60 o 
   4   8   4      278.12      515.00    171.13 o 
   5   8   4      270.20      611.04    143.43 o 
   6   8   4       54.59       49.42     82.50 o 
   7   8   4     1032.58      902.91    125.68 o 
  -8   9   4      149.74      108.25     74.10 o 
  -7   9   4        4.67       76.09     69.96 o 
  -6   9   4     3056.81     2985.03    457.76 o 
  -5   9   4     1546.90     1512.55    210.46 o 
  -4   9   4     1637.87     1952.41    154.94 o 
  -3   9   4        4.52       63.33     58.08 o 
  -2   9   4     4529.07     4322.03    148.68 o 
  -1   9   4     1578.22     1092.14    117.93 o 
   0   9   4     5388.86     5620.43    227.44 o 
   1   9   4    18084.52    20699.66    328.23 o 
   2   9   4      245.32        7.05     78.88 o 
   3   9   4     9908.15    10200.17    268.28 o 
   4   9   4    13057.89    15066.09    339.69 o 
   5   9   4      295.75      401.83     95.27 o 
   6   9   4     2173.68     2741.80    234.08 o 
   7   9   4       52.06      112.53    111.85 o 
  -8  10   4      511.17      620.07    115.34 o 
  -7  10   4     1360.21     1376.38    122.90 o 
  -6  10   4     2213.84     1474.64    141.08 o 
  -5  10   4     2403.10     2755.31    201.85 o 
  -4  10   4     1362.64     1802.45    226.59 o 
  -3  10   4     1241.06     1195.89    121.98 o 
  -2  10   4     2053.38     1924.15    147.82 o 
  -1  10   4     2651.40     2867.46    140.59 o 
   0  10   4    17890.92    18496.00    742.35 o 
   1  10   4      259.35      138.77     78.24 o 
   2  10   4      875.63      691.62    109.90 o 
   3  10   4     4983.70     5952.46    231.25 o 
   4  10   4     8120.13     8864.35    248.29 o 
   5  10   4      882.48      683.79    123.06 o 
   6  10   4     1758.44     1997.78    162.69 o 
   7  10   4      123.28       58.32     75.97 o 
  -8  11   4      197.84      176.50     84.61 o 
  -7  11   4      362.30      308.11     88.77 o 
  -6  11   4     2609.22     2944.11    179.10 o 
  -5  11   4     2438.31     3247.39    225.63 o 
  -4  11   4     1197.02     1370.60    260.11 o 
  -3  11   4      708.08      473.92     68.98 o 
  -2  11   4    20484.64    22399.82    170.30 o 
  -1  11   4       54.73      127.16     45.54 o 
   0  11   4      248.87      153.63     72.32 o 
   1  11   4     4721.61     4828.70    246.06 o 
   2  11   4     2520.92     2982.28    260.76 o 
   3  11   4     2324.13     3037.23    265.01 o 
   4  11   4    11504.82    13572.78    373.41 o 
   5  11   4      804.81      635.43    126.07 o 
   6  11   4     3072.41     3614.11    234.18 o 
   7  11   4       15.88       32.25     66.90 o 
  -8  12   4      415.82      391.64     88.95 o 
  -7  12   4      531.66      424.95     94.19 o 
  -6  12   4     3539.87     3596.23    289.80 o 
  -5  12   4     2552.55     2992.74    250.58 o 
  -4  12   4     1827.98     2189.12    310.44 o 
  -3  12   4     6291.83     6965.94    275.30 o 
  -2  12   4     1063.96      745.37    234.50 o 
  -1  12   4     2428.87     2512.73    102.43 o 
   0  12   4     9584.05     9058.86    168.15 o 
   1  12   4        1.50      -66.64     82.87 o 
   2  12   4     1360.40     1089.99    175.43 o 
   3  12   4      863.29     1098.90    170.58 o 
   4  12   4     4748.73     5288.18    287.34 o 
   5  12   4     1082.34      896.61    144.91 o 
   6  12   4      762.52      539.42     93.53 o 
   7  12   4      977.40      874.89    123.45 o 
  -8  13   4      856.40      771.49    120.17 o 
  -7  13   4      678.06      491.10    101.95 o 
  -6  13   4     8185.62     9485.60    253.95 o 
  -5  13   4      781.45      944.26    150.95 o 
  -4  13   4       28.53      -68.77     81.41 o 
  -3  13   4     4137.80     5017.43    271.99 o 
  -2  13   4    10180.45    10736.65    172.92 o 
  -1  13   4     4180.60     4146.11    153.24 o 
   0  13   4        1.03      -71.17     69.37 o 
   1  13   4       45.25       32.34     50.74 o 
   2  13   4      620.96      444.45     91.91 o 
   3  13   4      264.52      186.87    123.63 o 
   4  13   4      356.12      583.76    139.38 o 
   5  13   4     1809.84     1532.10    175.96 o 
   6  13   4     1163.20     1221.24    128.32 o 
   7  13   4       59.60       67.12     75.76 o 
  -8  14   4      435.99      331.10     98.14 o 
  -7  14   4        5.30       36.53     97.71 o 
  -6  14   4     3360.89     3832.36    207.26 o 
  -5  14   4     3512.51     4155.60    334.83 o 
  -4  14   4     6547.50     6939.99    255.75 o 
  -3  14   4    12544.13    14199.31    241.97 o 
  -2  14   4      186.56       79.80     85.24 o 
  -1  14   4      386.58      120.81     44.61 o 
   0  14   4     3642.40     3710.67    164.14 o 
   1  14   4       82.59       -0.57     56.17 o 
   2  14   4      872.10     1020.26    129.05 o 
   3  14   4      273.57      261.10    123.72 o 
   4  14   4      287.66      603.47    122.04 o 
   5  14   4     1994.07     1511.62    181.75 o 
   6  14   4      245.47      127.00     99.76 o 
   7  14   4     3722.33     4194.90    361.96 o 
  -7  15   4      443.89      292.71     78.48 o 
  -6  15   4     2298.94     2279.22    216.55 o 
  -5  15   4       83.84      -38.16     93.29 o 
  -4  15   4     2661.05     2861.00    270.62 o 
  -3  15   4     7617.36     8553.35    338.51 o 
  -2  15   4     4817.25     5144.64    176.88 o 
  -1  15   4     9303.60    10883.16    187.48 o 
   0  15   4      979.76      778.64    105.69 o 
   1  15   4     3531.62     4334.13    316.34 o 
   2  15   4     1299.99     1240.17    204.83 o 
   3  15   4      214.49      210.99     61.28 o 
   4  15   4       88.54      258.61     82.33 o 
   5  15   4     1627.42     1242.35    122.80 o 
   6  15   4      189.15       79.66     58.95 o 
   7  15   4      202.96      -20.77     58.89 o 
  -7  16   4       53.22        6.41     77.75 o 
  -6  16   4     1280.14     1278.75    114.29 o 
  -5  16   4     5089.58     5390.43    208.68 o 
  -4  16   4     1488.78     1393.99    154.57 o 
  -3  16   4    21965.63    25471.14    311.48 o 
  -2  16   4      737.58      749.13    116.57 o 
  -1  16   4      196.33      354.86     90.30 o 
   0  16   4     1034.40     1074.72    152.01 o 
   1  16   4     1030.62     1281.42    154.82 o 
   2  16   4      741.30      947.73    125.12 o 
   3  16   4      960.20      732.30    127.34 o 
   4  16   4     1874.90     1404.00    133.19 o 
   5  16   4     2194.49     2572.65    164.67 o 
   6  16   4      620.51      520.08    124.75 o 
   7  16   4     5291.39     6351.14    349.15 o 
  -7  17   4        7.58      -41.82     79.85 o 
  -6  17   4       11.47      -27.85     69.55 o 
  -5  17   4      196.23       77.13     58.37 o 
  -4  17   4      695.83      601.98    122.21 o 
  -3  17   4     8163.23     8768.90    290.01 o 
  -2  17   4     1383.62     1096.02    110.21 o 
  -1  17   4     8686.06    10743.28    527.80 o 
   0  17   4     2344.68     2832.24    187.08 o 
   1  17   4      790.49      645.87    162.74 o 
   2  17   4     2262.31     2058.04    226.93 o 
   3  17   4      372.41      412.40     97.19 o 
   4  17   4      284.94      129.92     77.86 o 
   5  17   4     5505.21     6226.23    349.34 o 
   6  17   4        3.30        1.99     48.96 o 
  -7  18   4      303.26      317.84     96.59 o 
  -6  18   4      108.80      127.20     73.06 o 
  -5  18   4     4621.78     4573.68    233.17 o 
  -4  18   4      221.52       73.69     62.48 o 
  -3  18   4    13586.19    17525.80    367.35 o 
  -2  18   4      105.32       38.00     44.31 o 
  -1  18   4      673.27      762.43    157.99 o 
   0  18   4        1.31       35.10     33.24 o 
   1  18   4     3482.22     3895.79    185.87 o 
   2  18   4      607.07      683.53    129.69 o 
   3  18   4     2569.71     2416.35    206.65 o 
   4  18   4      125.00       47.83     67.25 o 
   5  18   4      373.72      279.88     90.44 o 
   6  18   4        1.17        6.91     43.21 o 
  -7  19   4        1.55       50.37     90.94 o 
  -6  19   4      452.78      415.19     97.79 o 
  -5  19   4     1469.85     1537.56    241.92 o 
  -4  19   4       26.24      -57.37     50.85 o 
  -3  19   4     4515.02     5587.62    202.79 o 
  -2  19   4     2965.46     3424.29    248.05 o 
  -1  19   4     6378.74     7520.63    240.65 o 
   0  19   4     3626.04     4202.46    205.33 o 
   1  19   4     2247.81     2214.85    298.33 o 
   2  19   4     3150.32     4122.90    384.43 o 
   3  19   4      901.62      536.77    111.56 o 
   4  19   4     2142.44     2159.06    217.58 o 
   5  19   4     5206.67     6417.50    528.70 o 
   6  19   4     1096.52      933.99    123.45 o 
  -7  20   4      111.14      154.96     66.33 o 
  -6  20   4      681.01      637.02    111.67 o 
  -5  20   4     1408.39      921.35    145.14 o 
  -4  20   4        2.96      -65.17     50.54 o 
  -3  20   4     4506.71     4272.97    353.16 o 
  -2  20   4       41.10      124.59     61.20 o 
  -1  20   4     4570.35     5575.92    183.97 o 
   0  20   4      685.49      943.07    236.51 o 
   1  20   4      852.71      914.16    229.51 o 
   2  20   4        2.11       73.00     46.76 o 
   3  20   4     2873.09     2203.94    357.65 o 
   4  20   4      654.96      318.74     88.56 o 
   5  20   4      234.11      175.92    103.76 o 
   6  20   4      169.62       15.89     43.55 o 
  -6  21   4     1238.91     1690.25    227.22 o 
  -5  21   4     1329.86     1249.01     88.46 o 
  -4  21   4        6.08       22.68     43.82 o 
  -3  21   4      993.56      564.63    103.94 o 
  -2  21   4      722.50      606.19    107.37 o 
  -1  21   4     3216.66     4280.46    270.74 o 
   0  21   4     1847.69     2766.92    204.26 o 
   1  21   4      329.24      443.55     90.75 o 
   2  21   4     1602.17     1091.30    123.25 o 
   3  21   4      992.63      548.86     86.41 o 
   4  21   4     5051.86     6352.04    359.29 o 
   5  21   4     2576.40     3108.29    325.72 o 
   6  21   4     2204.83     2302.00    185.99 o 
  -6  22   4       78.80      147.05     79.57 o 
  -5  22   4       91.14       48.77     29.67 o 
  -4  22   4     1822.30     2146.52    108.00 o 
  -3  22   4      390.60      154.13     41.52 o 
  -2  22   4       56.71      -49.47     64.23 o 
  -1  22   4      836.11      501.97     94.90 o 
   0  22   4     2421.90     2152.81    356.08 o 
   1  22   4      199.16        5.37     69.05 o 
   2  22   4        0.31      -68.23     45.49 o 
   3  22   4      656.31      481.10     72.54 o 
   4  22   4      701.25      539.56    150.98 o 
   5  22   4        0.38      -13.89     53.65 o 
  -6  23   4     1378.02     1534.33    303.02 o 
  -5  23   4      248.28      172.58     32.72 o 
  -4  23   4      330.97      224.00     72.90 o 
  -3  23   4      228.97      127.50     37.44 o 
  -2  23   4     9275.22    11454.25    683.65 o 
  -1  23   4     3428.90     3581.33    205.18 o 
   0  23   4     2420.38     1843.95    193.46 o 
   1  23   4     2284.36     1890.74    315.74 o 
   2  23   4       37.89      -52.08     34.72 o 
   3  23   4      240.03      147.93     91.85 o 
   4  23   4     4555.26     4963.64    297.07 o 
   5  23   4      889.18      523.89    160.93 o 
  -6  24   4      127.98      -11.29     70.23 o 
  -5  24   4       46.32       45.40     27.53 o 
  -4  24   4     6448.10     8961.46    197.38 o 
  -3  24   4      821.98      599.77     75.78 o 
  -2  24   4      747.92      521.40     85.59 o 
  -1  24   4       17.07      -54.44     36.79 o 
   0  24   4     4754.49     5099.98    264.12 o 
   1  24   4      115.55      -27.75     24.37 o 
   2  24   4      285.22      124.06     44.47 o 
   3  24   4       51.34        3.38     55.31 o 
   4  24   4      535.44      419.82     73.42 o 
   5  24   4      219.44      170.24     65.20 o 
  -5  25   4      107.43       94.33     40.53 o 
  -4  25   4       51.40       73.11     93.49 o 
  -3  25   4        4.19       23.47     48.21 o 
  -2  25   4    10672.23    14186.89    404.07 o 
  -1  25   4       32.31        4.35     43.00 o 
   0  25   4      877.79      524.53    132.97 o 
   1  25   4     2660.15     2893.16    426.32 o 
   2  25   4       85.28       63.19     80.52 o 
   3  25   4       57.51       39.52     43.11 o 
   4  25   4     2936.35     3072.33    322.11 o 
  -5  26   4      322.29      166.01     44.78 o 
  -4  26   4     3904.42     4729.90    254.45 o 
  -3  26   4     3491.46     4040.60    210.82 o 
  -2  26   4      802.33      691.99    114.49 o 
  -1  26   4      121.45        6.02    106.76 o 
   0  26   4      680.00      492.37    101.83 o 
   1  26   4      161.49       91.83     67.24 o 
   2  26   4      522.19      429.70    130.66 o 
   3  26   4      903.93      796.48     97.00 o 
   4  26   4      183.76       92.17     33.19 o 
  -4  27   4      179.26       71.34     60.31 o 
  -3  27   4      565.52      528.41    155.77 o 
  -2  27   4     2724.71     3193.98    474.99 o 
  -1  27   4      564.00      586.60    142.18 o 
   0  27   4       22.59      157.93    110.71 o 
   1  27   4     2632.06     3532.92    279.82 o 
   2  27   4      825.68      948.69    149.55 o 
   3  27   4      503.17      162.02     34.44 o 
   4  27   4     1302.71     1237.29    167.71 o 
  -4  28   4     3311.68     4108.01    480.75 o 
  -3  28   4     3154.15     3377.13    595.74 o 
  -2  28   4     1203.39     1067.09    259.48 o 
  -1  28   4      229.28      136.65     63.62 o 
   0  28   4       16.02      -13.47    117.37 o 
   1  28   4      415.87      205.44     64.40 o 
   2  28   4      449.35      372.70    100.37 o 
   3  28   4     1054.48      569.63    163.21 o 
  -3  29   4     1523.52     1270.52    301.88 o 
  -2  29   4     1710.05     1745.30    321.74 o 
  -1  29   4      930.26      775.38    201.44 o 
   0  29   4      428.92      311.04    149.38 o 
   1  29   4     2138.97     1529.02    478.83 o 
   2  29   4        1.32        8.38     41.93 o 
   3  29   4       71.94       16.66    105.14 o 
  -3  30   4     1880.06     1941.29    394.37 o 
  -2  30   4      532.35      547.08    161.53 o 
  -1  30   4      470.12      267.61    127.24 o 
   0  30   4      398.84      323.66    115.43 o 
   1  30   4       60.16       42.96    120.81 o 
   2  30   4        0.18      -26.54     40.77 o 
  -2  31   4       28.67      -17.02     59.38 o 
  -1  31   4     2791.72     5070.04    940.49 o 
   0  31   4      216.27       85.47    130.32 o 
   1  31   4       17.35      -44.40    117.84 o 
  -7   0   5     4467.41     4785.10    229.21 o 
  -5   0   5      675.68      498.11    134.89 o 
  -3   0   5     7044.01     7592.89    396.64 o 
  -1   0   5     3713.72     2965.04    306.38 o 
   1   0   5    31947.25    31122.86   1122.36 o 
   3   0   5    12983.24    13618.99    335.59 o 
   5   0   5      115.07      386.43    291.92 o 
   7   0   5      488.43      681.69    148.16 o 
  -8   1   5       89.32       48.39     72.13 o 
  -7   1   5     2082.77     1902.22    126.34 o 
  -6   1   5      508.30      423.56     87.97 o 
  -5   1   5      140.52       60.34     61.12 o 
  -4   1   5        4.08      -74.77     49.84 o 
  -3   1   5     7275.51     7139.90    337.09 o 
  -2   1   5      395.27      273.91     96.60 o 
  -1   1   5    21366.38    22388.30    308.29 o 
   0   1   5     3660.43     2124.96    314.28 o 
   1   1   5    23662.55    25181.40    392.73 o 
   2   1   5      491.11      189.38     99.49 o 
   3   1   5       26.16     -146.08     97.39 o 
   4   1   5      695.54      649.29    139.31 o 
   5   1   5     1861.48     2111.42    161.23 o 
   6   1   5        1.66     -141.51     94.34 o 
   7   1   5     1959.58     2502.18    143.81 o 
  -8   2   5        2.60        4.91     54.46 o 
  -7   2   5     1990.94     2061.95    115.88 o 
  -6   2   5     1431.15     1351.46    128.99 o 
  -5   2   5      207.76      139.53     53.68 o 
  -4   2   5       19.23      -25.71     53.47 o 
  -3   2   5     3051.63     2984.74    465.73 o 
  -2   2   5     4776.18     4241.01    172.82 o 
  -1   2   5     2028.51     1413.92    156.69 o 
   0   2   5     3577.23     2750.14    170.82 o 
   1   2   5    23066.81    22686.09    334.73 o 
   2   2   5     2096.91     1422.56    170.09 o 
   3   2   5     5396.79     5512.88    228.17 o 
   4   2   5     2385.96     2356.82    442.73 o 
   5   2   5      379.20      648.69    134.01 o 
   6   2   5      961.88      852.15    104.75 o 
   7   2   5     2582.96     3074.90    149.98 o 
  -8   3   5       34.91       33.98     80.13 o 
  -7   3   5     3727.32     4337.00    210.34 o 
  -6   3   5      915.88      713.87    110.29 o 
  -5   3   5       72.60       52.09     32.20 o 
  -4   3   5       82.96        2.34     48.70 o 
  -3   3   5     5883.40     5949.98    175.35 o 
  -2   3   5     6698.29     6802.01    148.39 o 
  -1   3   5    10270.45     9738.78    193.18 o 
   0   3   5    21303.01    21942.59    272.55 o 
   1   3   5    10065.91    10806.10    194.37 o 
   2   3   5       59.25       34.24     66.25 o 
   3   3   5        8.98       26.42     94.38 o 
   4   3   5     6412.27     6592.82    208.18 o 
   5   3   5     6775.68     7857.98    178.45 o 
   6   3   5      568.40      648.24    103.00 o 
   7   3   5     3527.84     4189.12    169.90 o 
  -8   4   5       35.12      -36.99     79.29 o 
  -7   4   5      633.55      725.79     97.73 o 
  -6   4   5     1975.39     1690.26    211.71 o 
  -5   4   5       30.88       69.52     67.52 o 
  -4   4   5      567.54      362.87     96.89 o 
  -3   4   5     1588.35      801.68    122.74 o 
  -2   4   5    10824.72    11238.48    278.93 o 
  -1   4   5     2159.37     1127.60    158.11 o 
   0   4   5       83.95     -143.63    116.68 o 
   1   4   5     5948.43     4639.44    695.75 o 
   2   4   5     1516.20     1339.91    147.22 o 
   3   4   5      942.67      978.20    195.99 o 
   4   4   5     1733.19     2113.17    378.47 o 
   5   4   5        7.31       92.29     62.93 o 
   6   4   5     2707.03     2896.60    142.58 o 
   7   4   5     2077.49     2110.40    225.24 o 
  -8   5   5     1030.16     1003.82    114.75 o 
  -7   5   5      943.30      768.82    149.53 o 
  -6   5   5     4859.10     3764.21    454.12 o 
  -5   5   5      266.25      205.24     87.75 o 
  -4   5   5      474.80      498.31     92.18 o 
  -3   5   5      470.18      222.34     72.00 o 
  -2   5   5     6437.85     7072.13    251.02 o 
  -1   5   5      754.29      231.34     73.68 o 
   0   5   5    29976.63    31157.00    414.43 o 
   1   5   5     4914.19     5301.04    193.20 o 
   2   5   5        1.29      -63.55     87.37 o 
   3   5   5      314.01      260.42    107.24 o 
   4   5   5     7134.24     7394.68    194.75 o 
   5   5   5      773.87      693.12    106.73 o 
   6   5   5     1245.71     1311.96    113.40 o 
   7   5   5      670.14      618.46    100.68 o 
  -8   6   5      450.61      404.58     98.55 o 
  -7   6   5      224.65      215.96     89.30 o 
  -6   6   5     3213.56     3187.89    412.15 o 
  -5   6   5      228.44      173.21     71.43 o 
  -4   6   5       26.20       16.27     43.05 o 
  -3   6   5     3407.74     3495.79    321.85 o 
  -2   6   5    19449.90    20216.54    237.12 o 
  -1   6   5      555.27      307.83     74.85 o 
   0   6   5     3063.79     3044.52    181.64 o 
   1   6   5      864.52      997.01    168.43 o 
   2   6   5     5035.65     5319.74    171.92 o 
   3   6   5      745.90      695.14    127.04 o 
   4   6   5     2625.25     2722.66    221.36 o 
   5   6   5     1383.65     1194.31    122.46 o 
   6   6   5      616.42      605.22     92.78 o 
   7   6   5      410.70      413.45    118.33 o 
  -8   7   5     1500.87     1455.59    142.43 o 
  -7   7   5       52.23       57.16     99.29 o 
  -6   7   5     7863.59     8136.55    296.85 o 
  -5   7   5     1040.85      938.33    128.28 o 
  -4   7   5      404.34      449.69     99.03 o 
  -3   7   5    13433.46    15106.06    194.65 o 
  -2   7   5       34.85      199.63     61.99 o 
  -1   7   5    14373.73    15807.48    203.63 o 
   0   7   5    23466.75    25378.08    298.71 o 
   1   7   5       65.50       94.36     53.31 o 
   2   7   5       85.86       59.97     83.96 o 
   3   7   5     3420.43     3826.89    294.87 o 
   4   7   5     1190.67      855.75    108.68 o 
   5   7   5       63.06       32.77     75.26 o 
   6   7   5     1577.75     2043.43    152.46 o 
   7   7   5      249.66      239.85     87.77 o 
  -8   8   5      665.12      581.29    147.59 o 
  -7   8   5       14.13      -25.95     73.23 o 
  -6   8   5     1018.43      796.78    116.51 o 
  -5   8   5      955.69      903.72    155.57 o 
  -4   8   5      168.61      171.11     61.65 o 
  -3   8   5     2220.15     1416.98    333.68 o 
  -2   8   5    27517.87    29409.09    264.58 o 
  -1   8   5     3382.54     4463.28    217.66 o 
   0   8   5        4.93      124.54     73.41 o 
   1   8   5     2291.11     1466.04    184.66 o 
   2   8   5     6771.83     7220.46    202.40 o 
   3   8   5      221.25      540.65    167.50 o 
   4   8   5      500.34      189.51    189.19 o 
   5   8   5     1796.51     1154.64    130.75 o 
   6   8   5        7.12      -60.30     67.58 o 
   7   8   5      188.59      217.33     80.00 o 
  -8   9   5      557.23      401.79     92.02 o 
  -7   9   5      270.78      207.10     82.23 o 
  -6   9   5     1621.18      961.30    145.21 o 
  -5   9   5     1834.31     2218.25    184.33 o 
  -4   9   5       15.93      150.18    226.57 o 
  -3   9   5    34517.62    40927.46    964.17 o 
  -2   9   5     2942.53     2681.62    281.62 o 
  -1   9   5     3682.88     4697.13    131.17 o 
   0   9   5    18155.99    20101.52    272.93 o 
   1   9   5        6.03      -27.66     58.49 o 
   2   9   5      480.80      249.70    103.41 o 
   3   9   5     1503.24     1767.79    253.03 o 
   4   9   5       19.93       44.47    133.89 o 
   5   9   5     1476.27     1065.93    142.20 o 
   6   9   5     1361.23     1622.49    146.95 o 
   7   9   5     1637.76     2132.02    194.03 o 
  -8  10   5      325.81      252.70     90.60 o 
  -7  10   5      141.15       54.94     73.35 o 
  -6  10   5      114.00      -56.20     76.31 o 
  -5  10   5     2471.35     2981.46    315.48 o 
  -4  10   5      618.25      780.69    332.36 o 
  -3  10   5     2945.52     3620.10    293.31 o 
  -2  10   5     7991.50     8260.60    226.30 o 
  -1  10   5     2115.52     2307.24    140.62 o 
   0  10   5      500.37      336.76     96.19 o 
   1  10   5    20013.55    21876.85    257.86 o 
   2  10   5     5399.33     6353.07    192.99 o 
   3  10   5     1274.44     1547.89    342.91 o 
   4  10   5       11.34      312.65    180.19 o 
   5  10   5     2810.01     2531.50    248.08 o 
   6  10   5       26.43       10.84     82.13 o 
   7  10   5        3.48       10.49     63.41 o 
  -8  11   5      101.89       75.23     74.21 o 
  -7  11   5     1884.61     2084.66    156.64 o 
  -6  11   5       84.40       53.21     62.02 o 
  -5  11   5     2549.50     3287.27    320.05 o 
  -4  11   5       81.07      -19.41    114.65 o 
  -3  11   5    16889.63    19284.39    564.69 o 
  -2  11   5     4071.15     4842.89    125.20 o 
  -1  11   5      834.64      731.94     89.54 o 
   0  11   5     7347.65     8569.07    169.46 o 
   1  11   5      208.27      -60.25     75.52 o 
   2  11   5      988.24     1233.79    166.19 o 
   3  11   5     3616.41     4324.98    267.61 o 
   4  11   5      266.72      385.96    138.68 o 
   5  11   5     1607.94     1116.27    176.61 o 
   6  11   5      948.68      888.00    126.68 o 
   7  11   5     3323.49     4121.11    265.63 o 
  -8  12   5      871.17      851.16    178.93 o 
  -7  12   5      182.08      117.45     94.77 o 
  -6  12   5      896.50      587.26     84.62 o 
  -5  12   5     2415.53     3322.91    248.28 o 
  -4  12   5      476.37      420.30    110.24 o 
  -3  12   5     4661.33     5286.44    259.88 o 
  -2  12   5      806.44      527.50     78.87 o 
  -1  12   5      742.81      324.71     72.54 o 
   0  12   5       34.04      -99.77     69.27 o 
   1  12   5    13273.80    14139.11    331.75 o 
   2  12   5     1091.23     1149.17    160.24 o 
   3  12   5      985.21      903.49    143.54 o 
   4  12   5      961.33     1014.45    215.73 o 
   5  12   5     4037.25     4501.30    223.81 o 
   6  12   5      570.63      752.54    118.87 o 
   7  12   5       76.24       52.58     61.31 o 
  -8  13   5        0.04       41.23     68.68 o 
  -7  13   5     2617.84     3042.41    159.46 o 
  -6  13   5      574.62      582.58    107.42 o 
  -5  13   5     4101.23     4617.60    233.44 o 
  -4  13   5      504.00      310.99     91.70 o 
  -3  13   5     5001.98     5690.96    204.64 o 
  -2  13   5      159.64       38.04    125.30 o 
  -1  13   5     2308.19     2468.95    158.74 o 
   0  13   5       15.23       20.16     52.88 o 
   1  13   5      689.13      663.92    126.27 o 
   2  13   5     3977.85     4427.51    208.17 o 
   3  13   5     4769.23     5178.73    269.29 o 
   4  13   5     2831.34     1898.51    237.40 o 
   5  13   5       53.68       83.67     60.86 o 
   6  13   5      395.16      488.02    107.50 o 
   7  13   5     3040.47     3605.88    253.71 o 
  -7  14   5      180.16      132.61     84.94 o 
  -6  14   5     3787.53     4759.79    209.72 o 
  -5  14   5     4366.56     4111.33    262.41 o 
  -4  14   5      423.59      491.99    103.95 o 
  -3  14   5     2798.53     3363.96    185.47 o 
  -2  14   5     4997.68     5339.03    172.20 o 
  -1  14   5     1146.12     1464.01    116.49 o 
   0  14   5      703.72      761.76    126.56 o 
   1  14   5     4420.34     4616.72    245.99 o 
   2  14   5       45.92       89.80     70.51 o 
   3  14   5      192.01      185.51     74.55 o 
   4  14   5     5767.51     5699.49    460.26 o 
   5  14   5     1445.78     1534.66    150.42 o 
   6  14   5     2890.07     3289.12    202.17 o 
   7  14   5      160.82      188.20     81.34 o 
  -7  15   5     2540.20     2875.73    172.40 o 
  -6  15   5      288.48      238.22     62.57 o 
  -5  15   5     1396.94     1025.67    142.15 o 
  -4  15   5     1767.33     1779.85    205.91 o 
  -3  15   5     2736.22     2621.91    197.35 o 
  -2  15   5      464.45      601.87    116.72 o 
  -1  15   5     3950.37     4278.77    423.53 o 
   0  15   5      969.18      816.65    148.53 o 
   1  15   5     1067.65     1094.15    161.12 o 
   2  15   5     5274.31     6086.97    249.58 o 
   3  15   5      304.95      380.58     99.05 o 
   4  15   5    10402.42    11353.15    335.97 o 
   5  15   5       80.18       80.42     67.25 o 
   6  15   5      120.86      135.91     93.00 o 
  -7  16   5        0.92      -18.12     79.48 o 
  -6  16   5     5075.76     6366.89    214.37 o 
  -5  16   5     3403.18     3242.91    254.13 o 
  -4  16   5      762.64      589.11     71.23 o 
  -3  16   5     2383.19     1655.86    486.79 o 
  -2  16   5     3651.47     4111.85    173.78 o 
  -1  16   5     1671.94     1616.86    135.24 o 
   0  16   5      876.26     1020.57    147.12 o 
   1  16   5       71.04       24.99    239.20 o 
   2  16   5      430.78      284.15     92.59 o 
   3  16   5       96.94      142.20    147.32 o 
   4  16   5     8349.70     9031.24    273.15 o 
   5  16   5      231.69      169.72     82.39 o 
   6  16   5     2799.64     2732.97    302.19 o 
  -7  17   5      581.03      487.09     92.81 o 
  -6  17   5      312.26      313.61     84.17 o 
  -5  17   5      468.24      203.96     84.44 o 
  -4  17   5     2675.84     2806.50    188.99 o 
  -3  17   5       95.37      119.10     46.52 o 
  -2  17   5       16.74       23.40     46.16 o 
  -1  17   5     2881.90     3605.13    199.80 o 
   0  17   5     2594.90     2683.81    194.44 o 
   1  17   5      705.59      805.85    307.01 o 
   2  17   5     3516.13     3634.08    313.07 o 
   3  17   5       85.40       61.78     62.96 o 
   4  17   5     5807.75     6152.88    205.39 o 
   5  17   5       17.09       64.99    111.53 o 
   6  17   5      474.12      288.85     85.17 o 
  -7  18   5       31.81       80.31     56.48 o 
  -6  18   5     3380.10     4012.40    193.29 o 
  -5  18   5      168.15      194.03     74.66 o 
  -4  18   5      657.66      344.54     63.21 o 
  -3  18   5       29.50       66.67     44.70 o 
  -2  18   5    12231.00    14286.60    298.59 o 
  -1  18   5     1571.55     1348.58    170.24 o 
   0  18   5      360.01      282.22    107.90 o 
   1  18   5      715.70      716.37    149.07 o 
   2  18   5      996.54     1141.57    186.42 o 
   3  18   5        0.84      -61.19    101.17 o 
   4  18   5     6028.53     6603.82    178.78 o 
   5  18   5       46.07       86.52     71.25 o 
   6  18   5     1809.25     1386.36    494.06 o 
  -7  19   5      323.12      186.67     65.21 o 
  -6  19   5      198.67      295.47     81.54 o 
  -5  19   5     1025.73     1596.42    120.16 o 
  -4  19   5     4333.34     4929.52    189.32 o 
  -3  19   5     5202.82     5217.66    366.79 o 
  -2  19   5      176.33      248.59     69.98 o 
  -1  19   5      969.16      778.82    167.53 o 
   0  19   5     3960.93     4624.23    155.50 o 
   1  19   5     1840.51     1812.36    210.71 o 
   2  19   5     4565.17     5030.43    242.90 o 
   3  19   5        6.17     -116.28     77.52 o 
   4  19   5     3344.38     4013.90    266.45 o 
   5  19   5       15.26      -50.67     59.85 o 
   6  19   5      278.77      272.10    110.06 o 
  -6  20   5     1555.15     1714.98    140.05 o 
  -5  20   5     1755.76     2126.44    141.39 o 
  -4  20   5      410.19      407.07     96.42 o 
  -3  20   5        7.50      -50.91     44.93 o 
  -2  20   5     3626.88     3899.98    232.88 o 
  -1  20   5       37.70      202.00     89.56 o 
   0  20   5      211.39      430.23    113.20 o 
   1  20   5      656.66      509.45    108.45 o 
   2  20   5     2160.83     1786.31    239.99 o 
   3  20   5      131.12       28.36     52.46 o 
   4  20   5     2442.44     2581.28    269.72 o 
   5  20   5     1623.59     1790.16    228.41 o 
  -6  21   5        0.73       72.41     78.18 o 
  -5  21   5     2565.59     3359.15    317.60 o 
  -4  21   5     5491.26     6824.04    151.02 o 
  -3  21   5     8112.30     9770.14    210.48 o 
  -2  21   5     1411.56     1120.49    179.90 o 
  -1  21   5     4023.58     4084.20    332.78 o 
   0  21   5      222.53      140.16     89.29 o 
   1  21   5       31.73      -15.52     68.83 o 
   2  21   5      692.33      457.59    113.64 o 
   3  21   5     1175.10      986.44    106.74 o 
   4  21   5      649.34      503.74     90.95 o 
   5  21   5       26.79      -84.28     62.02 o 
  -6  22   5      144.62      149.67     72.19 o 
  -5  22   5     2975.61     3569.21    283.35 o 
  -4  22   5      198.49       55.50     38.96 o 
  -3  22   5       12.33       33.21     42.88 o 
  -2  22   5        5.20      -13.10     80.80 o 
  -1  22   5      459.03      352.03     86.23 o 
   0  22   5       42.30      -55.29     58.82 o 
   1  22   5     3054.83     3085.66    166.81 o 
   2  22   5      183.57      186.27     77.95 o 
   3  22   5      203.88      150.49    102.54 o 
   4  22   5       13.51       84.40     44.77 o 
   5  22   5     2669.37     2937.20    282.75 o 
  -6  23   5      169.43      152.58     54.87 o 
  -5  23   5     2108.48     1982.97    271.85 o 
  -4  23   5      555.57      477.37     69.07 o 
  -3  23   5    10368.99    14574.26    256.84 o 
  -2  23   5      853.74      613.92     79.40 o 
  -1  23   5       22.15        1.40     59.65 o 
   0  23   5       38.96      -45.18     54.25 o 
   1  23   5       69.74      -30.36     56.05 o 
   2  23   5      116.37       72.61     64.05 o 
   3  23   5     3389.66     3966.98    219.57 o 
   4  23   5      130.29       80.30     35.14 o 
   5  23   5        4.10      -16.51     59.06 o 
  -5  24   5     3431.51     3534.54    298.06 o 
  -4  24   5       21.65       36.79     28.44 o 
  -3  24   5      382.98      244.96     53.40 o 
  -2  24   5       82.53       82.93     41.70 o 
  -1  24   5     1498.19     1370.94     95.35 o 
   0  24   5       11.90       11.93     26.59 o 
   1  24   5     1708.25     1801.50    172.63 o 
   2  24   5      273.67      312.85     65.33 o 
   3  24   5       90.77       26.61     31.15 o 
   4  24   5      445.82      297.88     64.47 o 
  -5  25   5      386.16      220.71     55.48 o 
  -4  25   5        5.20      -36.19     38.50 o 
  -3  25   5     5165.96     6056.73    242.09 o 
  -2  25   5      239.24      103.88     72.77 o 
  -1  25   5      358.11      180.42     51.89 o 
   0  25   5      330.04      273.89     52.94 o 
   1  25   5      174.19       86.73     36.21 o 
   2  25   5       20.63       -9.36     26.91 o 
   3  25   5     3970.33     4723.90    373.97 o 
   4  25   5      159.80       29.44     46.46 o 
  -5  26   5     2678.74     2714.93    226.71 o 
  -4  26   5       93.25       70.99     30.62 o 
  -3  26   5      197.82      211.93     57.67 o 
  -2  26   5     2111.60     2409.10    232.74 o 
  -1  26   5     1228.92     1205.24    124.87 o 
   0  26   5       63.59       32.76     37.65 o 
   1  26   5      247.47      162.87     63.09 o 
   2  26   5       40.15       35.07     47.33 o 
   3  26   5      254.44      154.81     40.52 o 
   4  26   5     1529.84     1471.61    175.30 o 
  -4  27   5      726.54      380.33    120.41 o 
  -3  27   5     1204.43      906.87    132.11 o 
  -2  27   5       27.50       98.35     53.71 o 
  -1  27   5        6.36       19.93     38.95 o 
   0  27   5     1995.69     1848.26    381.09 o 
   1  27   5      206.21      118.48     66.39 o 
   2  27   5      971.45      762.71    177.80 o 
   3  27   5     3768.04     4471.38    243.59 o 
  -4  28   5      139.93       58.10     60.51 o 
  -3  28   5       71.40      108.15     65.98 o 
  -2  28   5     2464.12     2472.86    263.23 o 
  -1  28   5      720.39      666.39    239.62 o 
   0  28   5       28.51       29.30    114.82 o 
   1  28   5       11.79     -101.32    218.35 o 
   2  28   5     1379.37     1404.02    291.20 o 
   3  28   5      390.22      263.71     38.23 o 
  -3  29   5      242.68      112.84     56.20 o 
  -2  29   5       25.12      -37.94    106.74 o 
  -1  29   5       25.78      -51.81    114.98 o 
   0  29   5     1113.21     1633.85    228.49 o 
   1  29   5      373.00      206.22     95.81 o 
   2  29   5      892.43      802.26    155.34 o 
  -2  30   5     1141.33     1271.26    276.53 o 
  -1  30   5      446.50      213.59    139.96 o 
   0  30   5        2.72      -19.47    119.42 o 
   1  30   5     1194.06     1261.00    213.16 o 
  -8   0   6     1669.44     1470.12    159.21 o 
  -6   0   6     4142.78     3662.51    291.70 o 
  -4   0   6     4997.58     5965.50    210.85 o 
  -2   0   6     1394.10     1184.40    277.17 o 
   0   0   6    29899.93    33973.66    522.72 o 
   2   0   6      167.02     -168.00    112.00 o 
   4   0   6      955.75     1133.92    212.78 o 
   6   0   6     2123.27     1838.05    175.61 o 
  -8   1   6     1941.32     1729.47    208.54 o 
  -7   1   6       62.15       12.50     68.39 o 
  -6   1   6     3293.64     1999.09    319.37 o 
  -5   1   6       15.73       15.59     45.69 o 
  -4   1   6      210.54      327.87     82.94 o 
  -3   1   6      990.67      534.69    106.85 o 
  -2   1   6    55909.77    61023.67   1243.65 o 
  -1   1   6     2885.41     2827.89    262.30 o 
   0   1   6     5441.31     5762.89    207.24 o 
   1   1   6      183.78       99.25     72.05 o 
   2   1   6      114.63     -102.28     79.30 o 
   3   1   6        4.85      293.49    132.46 o 
   4   1   6     6219.92     7021.47    296.14 o 
   5   1   6      300.66       81.14     87.71 o 
   6   1   6      411.28      568.60     87.95 o 
   7   1   6      520.06      425.67     69.75 o 
  -8   2   6     1145.73      919.71     92.55 o 
  -7   2   6        2.58       26.42     55.30 o 
  -6   2   6     1386.10      833.08     95.27 o 
  -5   2   6     5037.31     5521.08    174.98 o 
  -4   2   6     2787.79     3428.23    108.03 o 
  -3   2   6     2349.85     1816.08    168.03 o 
  -2   2   6      678.98      715.92    115.78 o 
  -1   2   6       17.75      238.12     61.39 o 
   0   2   6    24548.69    26515.71    353.43 o 
   1   2   6     7117.97     7748.48    157.66 o 
   2   2   6      154.84     -104.11     84.63 o 
   3   2   6      169.84      335.90    123.70 o 
   4   2   6      417.55      291.53    112.75 o 
   5   2   6     2303.93     1956.23    196.93 o 
   6   2   6     2848.94     3467.23    196.12 o 
   7   2   6     2043.92     2258.43    141.01 o 
  -8   3   6       19.15      -34.71     76.90 o 
  -7   3   6     1141.93     1078.96    118.36 o 
  -6   3   6      626.85      260.36     77.94 o 
  -5   3   6      351.14      231.26     72.03 o 
  -4   3   6      400.33      500.17     73.90 o 
  -3   3   6     2557.74     2210.60    391.21 o 
  -2   3   6    28249.61    30863.29   1025.64 o 
  -1   3   6      147.61      206.74     50.11 o 
   0   3   6     1036.34     1064.51    140.47 o 
   1   3   6     7346.77     7326.90    226.27 o 
   2   3   6      674.94      636.35    108.01 o 
   3   3   6     1247.13     1439.58    178.79 o 
   4   3   6     4828.40     5459.73    233.35 o 
   5   3   6     3552.36     3616.55    186.88 o 
   6   3   6       39.74       85.77     52.40 o 
   7   3   6      321.12      383.78     94.12 o 
  -8   4   6        3.19       38.05     84.34 o 
  -7   4   6        1.17       46.34     63.06 o 
  -6   4   6      330.49       82.41    109.75 o 
  -5   4   6     2386.45     2361.62    162.53 o 
  -4   4   6      148.98      320.98     87.32 o 
  -3   4   6    10873.12    10311.14    375.03 o 
  -2   4   6       48.90      -29.83     61.75 o 
  -1   4   6     3754.05     3807.98    114.51 o 
   0   4   6     9103.20    10797.12    294.65 o 
   1   4   6     3634.07     3318.78    362.72 o 
   2   4   6        5.79     -121.25     80.83 o 
   3   4   6      287.54      660.59    146.56 o 
   4   4   6        7.15      -71.38    102.86 o 
   5   4   6     1731.70     1501.88    156.58 o 
   6   4   6     2320.38     3057.01    149.77 o 
   7   4   6     6907.29     8267.12    327.12 o 
  -8   5   6      357.44      300.29    147.58 o 
  -7   5   6     2088.25     1829.29    182.83 o 
  -6   5   6      165.73     -134.16     89.44 o 
  -5   5   6     1481.73     1884.07    201.35 o 
  -4   5   6     2403.93     2700.28    183.18 o 
  -3   5   6     7671.55     8522.68    228.80 o 
  -2   5   6     6474.74     6585.33    153.78 o 
  -1   5   6      519.82      432.71     80.48 o 
   0   5   6     3456.93     3818.19    161.92 o 
   1   5   6    22924.97    25808.63    361.72 o 
   2   5   6      256.95      150.46     78.94 o 
   3   5   6       33.85      192.20     87.61 o 
   4   5   6      691.02     1042.38    146.77 o 
   5   5   6     5730.28     6266.17    227.58 o 
   6   5   6       75.82        4.47     70.86 o 
   7   5   6        2.89       86.37     73.57 o 
  -8   6   6      632.16      474.99    101.95 o 
  -7   6   6     1449.73     1899.31    176.00 o 
  -6   6   6        5.48     -135.49     90.33 o 
  -5   6   6     3287.10     4121.11    324.91 o 
  -4   6   6      684.71      989.91    149.13 o 
  -3   6   6    13416.12    13815.29    370.04 o 
  -2   6   6     1411.09     1037.56     83.78 o 
  -1   6   6     7246.81     8118.91    169.84 o 
   0   6   6      313.24      186.56     66.62 o 
   1   6   6     1269.94      918.31    151.46 o 
   2   6   6      450.04      403.59     95.98 o 
   3   6   6     1511.06     1665.27    170.90 o 
   4   6   6     2013.48     2341.58    313.41 o 
   5   6   6     3108.34     3335.14    290.55 o 
   6   6   6      740.05      704.10     94.87 o 
   7   6   6     6731.53     9600.79    435.20 o 
  -8   7   6      397.70      268.91     95.10 o 
  -7   7   6      621.10      492.02     98.87 o 
  -6   7   6     1280.89      752.71    118.11 o 
  -5   7   6     1427.39     1525.77    196.43 o 
  -4   7   6     1478.69     1405.28    142.50 o 
  -3   7   6    12542.14    14912.76    540.78 o 
  -2   7   6     2374.11     2159.66    237.25 o 
  -1   7   6    12061.22    13350.67    188.12 o 
   0   7   6       50.73       -0.27     37.85 o 
   1   7   6     5387.40     4960.18    237.07 o 
   2   7   6     1245.57     1586.86    191.40 o 
   3   7   6        3.45      186.51    115.25 o 
   4   7   6     1865.36     2208.33    241.33 o 
   5   7   6     3436.39     3344.25    173.11 o 
   6   7   6        0.04     -102.49     78.01 o 
   7   7   6      132.20      164.70     77.21 o 
  -8   8   6      508.50      477.13     98.91 o 
  -7   8   6       80.87      162.00     61.24 o 
  -6   8   6     3315.91     3527.39    205.23 o 
  -5   8   6     2547.29     3254.80    242.65 o 
  -4   8   6       77.59      200.99    116.37 o 
  -3   8   6     8081.15     8535.94    236.05 o 
  -2   8   6       28.24      -35.84     38.17 o 
  -1   8   6     1593.47     1396.11    145.55 o 
   0   8   6     4634.68     4665.13    151.20 o 
   1   8   6    10323.05    11703.14    237.24 o 
   2   8   6     5229.81     6803.59    284.15 o 
   3   8   6      242.20      256.15     98.73 o 
   4   8   6     4390.77     4914.37    289.39 o 
   5   8   6     3416.26     2851.83    574.33 o 
   6   8   6       69.27      161.19     73.98 o 
   7   8   6     5677.77     7278.33    426.82 o 
  -8   9   6       12.29       34.84     69.13 o 
  -7   9   6       85.05      115.71    133.67 o 
  -6   9   6     3319.87     3233.79    241.09 o 
  -5   9   6      420.62      647.26    140.73 o 
  -4   9   6     1765.29     2024.71    156.33 o 
  -3   9   6     2647.22     2953.84    258.43 o 
  -2   9   6    14018.05    15897.34    326.58 o 
  -1   9   6    12651.71    14383.77    175.01 o 
   0   9   6      266.96       40.79     88.66 o 
   1   9   6      215.90       26.62     75.64 o 
   2   9   6      991.45     1071.70    163.33 o 
   3   9   6     1791.62     1614.94    184.08 o 
   4   9   6     2414.38     2225.44    477.41 o 
   5   9   6     2227.26     2276.24    178.79 o 
   6   9   6       44.30       55.92     85.66 o 
   7   9   6       99.07      124.13     75.88 o 
  -8  10   6     1207.86      952.42    155.80 o 
  -7  10   6      156.98      114.84     64.31 o 
  -6  10   6     3829.84     3913.00    190.43 o 
  -5  10   6      404.04      333.29    107.38 o 
  -4  10   6      734.64      507.87    107.17 o 
  -3  10   6     1133.97     1008.93    658.01 o 
  -2  10   6      909.16      962.83     91.19 o 
  -1  10   6     2302.83     2722.56    200.97 o 
   0  10   6     6174.92     6439.96    215.46 o 
   1  10   6     5185.06     5954.74    183.44 o 
   2  10   6     3222.30     4426.53    229.07 o 
   3  10   6      336.19      290.32     75.03 o 
   4  10   6     3921.71     3292.65    286.34 o 
   5  10   6      679.51      477.20    131.09 o 
   6  10   6      263.26      281.11    110.09 o 
   7  10   6     2432.26     2591.90    275.06 o 
  -8  11   6       37.87      -20.10     82.17 o 
  -7  11   6      162.98       24.26    108.24 o 
  -6  11   6     5706.85     6832.98    277.64 o 
  -5  11   6     1729.74     1359.37    194.26 o 
  -4  11   6      159.97      121.27    102.49 o 
  -3  11   6     4487.28     4711.85    164.52 o 
  -2  11   6    14925.43    16732.38    403.84 o 
  -1  11   6     7482.97     8627.84    227.55 o 
   0  11   6       31.88      124.44     95.16 o 
   1  11   6     1319.40     1984.34    188.55 o 
   2  11   6     2100.54     2304.29    165.37 o 
   3  11   6      793.74      995.40    237.04 o 
   4  11   6      608.57      321.89    154.91 o 
   5  11   6      837.60      544.36    104.23 o 
   6  11   6      428.48      478.79    116.31 o 
   7  11   6       13.48       77.98     80.92 o 
  -8  12   6     1649.81     1573.96    182.25 o 
  -7  12   6      127.28       47.94     78.58 o 
  -6  12   6     3928.23     4597.51    230.11 o 
  -5  12   6        5.82       29.30     71.89 o 
  -4  12   6     1906.20     2263.97    189.89 o 
  -3  12   6      166.76       93.61    120.88 o 
  -2  12   6      150.28      215.27    106.76 o 
  -1  12   6      361.21      315.22     90.42 o 
   0  12   6     6897.09     7810.53    485.42 o 
   1  12   6     1606.36     2393.00    226.85 o 
   2  12   6     1030.22     1096.65    162.62 o 
   3  12   6      895.26     1035.48    208.52 o 
   4  12   6     4279.15     4517.55    285.33 o 
   5  12   6      886.72      880.63    119.57 o 
   6  12   6      289.93      473.30    106.46 o 
  -7  13   6        6.00       -9.57     64.16 o 
  -6  13   6     2626.39     3139.17    208.15 o 
  -5  13   6     1764.74     1124.14    118.05 o 
  -4  13   6      153.64      211.22    116.74 o 
  -3  13   6      233.48      102.46     48.98 o 
  -2  13   6    10536.97    11988.16    338.63 o 
  -1  13   6     4022.23     4781.91    194.30 o 
   0  13   6      644.26      712.98    193.43 o 
   1  13   6    14093.37    17145.66    312.91 o 
   2  13   6     3948.02     4348.53    230.07 o 
   3  13   6     3722.33     4785.25    429.96 o 
   4  13   6     2866.71     2674.83    286.99 o 
   5  13   6        0.73       53.01     82.43 o 
   6  13   6     1204.81     1287.07    136.14 o 
  -7  14   6     1003.55      886.27    121.58 o 
  -6  14   6     1751.36     2405.57    175.55 o 
  -5  14   6      156.52      -44.47     91.10 o 
  -4  14   6     4700.10     5727.69    245.54 o 
  -3  14   6     4617.39     5246.35    195.21 o 
  -2  14   6       11.89       38.40     64.97 o 
  -1  14   6      328.02      321.17     94.46 o 
   0  14   6     4122.31     5090.72    241.26 o 
   1  14   6      274.91       91.96    553.33 o 
   2  14   6       39.10      117.91     74.85 o 
   3  14   6     3309.82     3762.28    459.15 o 
   4  14   6      763.03      297.06    189.49 o 
   5  14   6       48.26       28.04     87.22 o 
   6  14   6      543.26      660.36    109.12 o 
  -7  15   6       20.62       43.76     40.26 o 
  -6  15   6     1599.90     1520.22    310.47 o 
  -5  15   6     2550.79     2944.44    189.71 o 
  -4  15   6       24.44      -51.63     89.35 o 
  -3  15   6       17.15       34.64     49.39 o 
  -2  15   6     3208.65     3425.75    228.49 o 
  -1  15   6     1896.48     1806.26    146.11 o 
   0  15   6        7.28       61.96     71.74 o 
   1  15   6    22180.74    25703.82    402.98 o 
   2  15   6      363.37      471.09    126.73 o 
   3  15   6     2448.33     1855.78    236.79 o 
   4  15   6      148.55     -101.70     95.27 o 
   5  15   6      798.74      587.84    135.83 o 
   6  15   6      610.12      377.95     74.64 o 
  -7  16   6     1342.72     1590.16    265.16 o 
  -6  16   6      144.44       75.28     57.04 o 
  -5  16   6      324.99      240.85    109.81 o 
  -4  16   6     4433.99     4724.61    186.23 o 
  -3  16   6     7117.25     8752.15    172.00 o 
  -2  16   6       75.00       47.35     40.46 o 
  -1  16   6       76.98      101.92     66.82 o 
   0  16   6     1464.33     1583.37    204.34 o 
   1  16   6      242.06      277.41    158.42 o 
   2  16   6      671.54      828.95    151.23 o 
   3  16   6     2812.09     2889.18    350.65 o 
   4  16   6        6.18       42.37     59.42 o 
   5  16   6        2.84      158.72     82.43 o 
   6  16   6     1295.77     1238.53    194.92 o 
  -7  17   6      236.78       30.78     87.02 o 
  -6  17   6        9.02      -30.80     97.42 o 
  -5  17   6     1860.21     2576.62    162.63 o 
  -4  17   6       81.74      -76.75     76.99 o 
  -3  17   6     2632.43     1891.35    473.92 o 
  -2  17   6     1549.41     1513.82    227.55 o 
  -1  17   6      556.19      253.46     95.83 o 
   0  17   6      490.51      357.79    115.74 o 
   1  17   6    13101.65    15529.37    266.43 o 
   2  17   6        0.14      -71.92     79.41 o 
   3  17   6     4589.04     5118.26    250.50 o 
   4  17   6        0.42       43.83     79.46 o 
   5  17   6     2728.97     2920.49    188.07 o 
   6  17   6        6.43     -122.62     87.53 o 
  -7  18   6     1101.76     1259.13    164.31 o 
  -6  18   6     1635.02     1875.50    131.99 o 
  -5  18   6      129.46       60.24     66.97 o 
  -4  18   6      769.85      630.62    147.48 o 
  -3  18   6     1499.92     1270.93    161.99 o 
  -2  18   6        4.38      139.63     70.13 o 
  -1  18   6      618.96      881.74    129.86 o 
   0  18   6      835.21      961.33    142.87 o 
   1  18   6      147.82      244.04    124.69 o 
   2  18   6      140.65       27.28     69.30 o 
   3  18   6     7124.34     8736.47    374.95 o 
   4  18   6      546.10      485.07    108.40 o 
   5  18   6       69.65       54.02     45.70 o 
  -6  19   6     2161.12     2572.64    243.83 o 
  -5  19   6     2549.49     3149.98    178.10 o 
  -4  19   6      522.63      462.66     54.95 o 
  -3  19   6       20.34      -88.37     58.91 o 
  -2  19   6       26.14       58.25     62.76 o 
  -1  19   6        9.36      275.21     94.67 o 
   0  19   6      122.96      237.42    106.65 o 
   1  19   6     7515.30     8672.16    331.36 o 
   2  19   6        5.58      -81.60     68.09 o 
   3  19   6      544.82      485.57     97.26 o 
   4  19   6      311.01      154.99    120.96 o 
   5  19   6     1931.87     1950.49    196.37 o 
  -6  20   6     1914.62     1879.59    264.37 o 
  -5  20   6      218.93      125.79     51.88 o 
  -4  20   6       49.54       21.26     37.12 o 
  -3  20   6      617.00      565.89     99.45 o 
  -2  20   6      327.53      105.51     57.85 o 
  -1  20   6     3930.75     5261.37    315.10 o 
   0  20   6      151.01       11.39     74.40 o 
   1  20   6        6.86     -132.95     92.22 o 
   2  20   6       75.91      -28.03     66.36 o 
   3  20   6     5149.97     6670.83    222.06 o 
   4  20   6     3659.04     4471.87    304.14 o 
   5  20   6      294.54      226.06     96.28 o 
  -6  21   6     3460.03     3992.75    274.01 o 
  -5  21   6     2595.12     3009.92    221.03 o 
  -4  21   6      529.26      474.51     68.46 o 
  -3  21   6      199.86      221.23     55.38 o 
  -2  21   6     1293.79      951.79     99.50 o 
  -1  21   6      155.63       11.50     72.80 o 
   0  21   6      735.70      463.53    130.59 o 
   1  21   6     2898.97     3291.52    294.45 o 
   2  21   6     1969.17     2352.37    201.78 o 
   3  21   6        9.03       36.63     44.44 o 
   4  21   6       83.91       96.04     39.51 o 
   5  21   6      354.67      272.04     64.73 o 
  -6  22   6     2054.07     2218.97    161.83 o 
  -5  22   6      162.26      120.37     60.13 o 
  -4  22   6      199.16      162.57     95.50 o 
  -3  22   6      187.66      160.82     54.97 o 
  -2  22   6        4.31       68.81     82.18 o 
  -1  22   6      604.79      373.73     91.07 o 
   0  22   6     3240.63     4089.24    149.80 o 
   1  22   6      167.02      108.35     52.64 o 
   2  22   6     1948.22     2085.44    138.05 o 
   3  22   6     1050.79     1142.11    144.52 o 
   4  22   6     5496.07     6509.51    405.04 o 
  -5  23   6      504.17      341.47     75.57 o 
  -4  23   6     1748.23     1753.19    163.18 o 
  -3  23   6        0.85       33.40     35.45 o 
  -2  23   6      784.88      736.72    145.31 o 
  -1  23   6      191.12       89.79     77.24 o 
   0  23   6      982.13     1041.21    110.31 o 
   1  23   6       15.63      -43.81     60.40 o 
   2  23   6     4473.71     5665.78    308.66 o 
   3  23   6      152.16      105.37     68.28 o 
   4  23   6      750.27      551.15    100.91 o 
  -5  24   6      176.79      222.06     67.03 o 
  -4  24   6      630.77      470.32     70.78 o 
  -3  24   6      568.12      444.59     73.25 o 
  -2  24   6        5.42       14.82     53.96 o 
  -1  24   6       10.89       10.46     35.31 o 
   0  24   6     1407.99     1749.87    155.39 o 
   1  24   6       65.39       67.91     75.90 o 
   2  24   6     2062.23     2595.78    164.95 o 
   3  24   6      496.18      546.05     76.89 o 
   4  24   6     3856.21     4519.88    363.66 o 
  -5  25   6        0.19       26.67     39.36 o 
  -4  25   6     1456.29     1183.13    133.10 o 
  -3  25   6        8.30       -1.86     35.62 o 
  -2  25   6      830.62      731.87     80.27 o 
  -1  25   6      206.59      208.93     53.32 o 
   0  25   6     1696.89     2033.51    186.58 o 
   1  25   6      617.79      539.71     95.00 o 
   2  25   6     2798.12     3458.37    267.14 o 
   3  25   6       41.26       10.98     57.22 o 
  -4  26   6     1885.84     1590.94    218.59 o 
  -3  26   6      913.09      772.15     95.28 o 
  -2  26   6       97.91       49.83     30.75 o 
  -1  26   6      238.81      193.52     88.67 o 
   0  26   6      991.85      817.82    114.02 o 
   1  26   6       25.94       40.00     38.34 o 
   2  26   6      902.11      605.58    100.40 o 
   3  26   6       62.64       49.76     36.99 o 
  -4  27   6      229.87       73.81     34.33 o 
  -3  27   6      274.89       97.72     60.89 o 
  -2  27   6       86.64       51.92     41.93 o 
  -1  27   6       52.61       24.94     23.90 o 
   0  27   6     1507.35     1622.34    142.46 o 
   1  27   6     2934.39     3070.98    145.02 o 
   2  27   6     2830.32     3078.57    329.03 o 
  -3  28   6      853.10      794.81    143.10 o 
  -2  28   6       77.58       54.55     44.96 o 
  -1  28   6      592.31      467.06     69.14 o 
   0  28   6      140.31       77.30     51.78 o 
   1  28   6      386.12      201.91     79.48 o 
   2  28   6      636.71      265.02     61.12 o 
  -2  29   6      195.90       57.07     57.68 o 
  -1  29   6      143.30      113.74     42.50 o 
   0  29   6     1736.88     1704.28    400.34 o 
   1  29   6     2466.28     2525.55    194.84 o 
  -7   0   7      174.04      239.33     76.25 o 
  -5   0   7     6091.15     7299.96    284.64 o 
  -3   0   7     1750.12     2734.01    385.57 o 
  -1   0   7     5154.24     6351.48    221.91 o 
   1   0   7     7195.98     7015.41    278.83 o 
   3   0   7      609.11      590.91    143.45 o 
   5   0   7     8047.79     9693.22    295.74 o 
   7   0   7      528.32      732.41    155.30 o 
  -8   1   7      120.22      108.29     85.26 o 
  -7   1   7      385.11      220.62     66.88 o 
  -6   1   7      160.75      -10.05     51.27 o 
  -5   1   7     9796.69    11973.96    226.99 o 
  -4   1   7       35.03       64.73     56.70 o 
  -3   1   7    24887.69    28105.19    559.38 o 
  -2   1   7      927.94      837.27    116.58 o 
  -1   1   7      724.38      513.88    110.56 o 
   0   1   7       80.72     -113.99     75.99 o 
   1   1   7      202.86      153.50     95.27 o 
   2   1   7       52.03      166.97     73.33 o 
   3   1   7     4325.33     4589.60    200.21 o 
   4   1   7      501.38      707.84    129.55 o 
   5   1   7      797.30      691.74    120.77 o 
   6   1   7        3.12        2.00     74.60 o 
   7   1   7     3078.95     3789.36    212.75 o 
  -8   2   7       26.68      -45.50     52.43 o 
  -7   2   7      398.13      454.93    144.91 o 
  -6   2   7      168.38      -20.38     57.99 o 
  -5   2   7     4204.04     4891.01    804.42 o 
  -4   2   7      308.57      224.85     62.35 o 
  -3   2   7     2208.87     2452.05    348.43 o 
  -2   2   7     3219.23     2965.31    175.58 o 
  -1   2   7     4398.66     4396.17    145.53 o 
   0   2   7     2654.54     2876.09    340.82 o 
   1   2   7     9134.05     8533.51    163.63 o 
   2   2   7      397.50      594.16    115.92 o 
   3   2   7       59.65      -11.27     90.42 o 
   4   2   7     1349.40     1747.44    168.06 o 
   5   2   7     7809.18     8617.23    245.10 o 
   6   2   7       13.33       59.18     79.97 o 
   7   2   7      578.98      515.34     90.29 o 
  -8   3   7       17.75       -1.97     81.51 o 
  -7   3   7        9.21      -57.38     48.47 o 
  -6   3   7     2543.69     2303.57    193.93 o 
  -5   3   7     8571.56    10082.38    228.20 o 
  -4   3   7      386.40      372.61     64.59 o 
  -3   3   7    12344.13    13842.67    321.49 o 
  -2   3   7      199.97       45.28     59.55 o 
  -1   3   7      148.04       74.97     53.49 o 
   0   3   7     3134.81     3204.73    160.42 o 
   1   3   7        4.75       28.39     72.80 o 
   2   3   7     2320.29     2694.85    158.02 o 
   3   3   7     1975.48     2080.67    175.56 o 
   4   3   7     4251.86     4424.11    225.39 o 
   5   3   7      203.21      136.37    105.62 o 
   6   3   7      308.02      350.82     99.93 o 
   7   3   7     1449.95     1723.76    147.18 o 
  -8   4   7      338.15       99.10     75.81 o 
  -7   4   7       84.83        5.24     65.05 o 
  -6   4   7     2101.06     1903.22    197.35 o 
  -5   4   7     1625.57     1599.01    224.22 o 
  -4   4   7      423.19      322.95     65.59 o 
  -3   4   7     1562.97     1939.60    209.54 o 
  -2   4   7    14734.57    15786.36    223.47 o 
  -1   4   7     1146.06      780.27    100.78 o 
   0   4   7     1603.01     1407.78    164.20 o 
   1   4   7      217.10      201.56     74.44 o 
   2   4   7      705.40      814.35    117.68 o 
   3   4   7      188.80        2.71     73.11 o 
   4   4   7     3979.90     4887.43    301.88 o 
   5   4   7     3960.75     4341.39    185.32 o 
   6   4   7     2464.69     2673.18    152.61 o 
   7   4   7      267.14      302.53     99.95 o 
  -8   5   7      449.23      211.83     86.34 o 
  -7   5   7       86.94       75.42     34.40 o 
  -6   5   7     4946.35     5197.64    175.75 o 
  -5   5   7      219.52      277.08    129.67 o 
  -4   5   7     3153.56     3542.73    100.65 o 
  -3   5   7     3512.80     3735.98    194.62 o 
  -2   5   7      399.41      339.15     84.19 o 
  -1   5   7     1828.43     1753.11    126.98 o 
   0   5   7      741.00      413.08     74.24 o 
   1   5   7      748.61      629.87    126.90 o 
   2   5   7     4472.24     5364.02    194.14 o 
   3   5   7      519.70      526.07    118.32 o 
   4   5   7     4973.26     5134.19    345.97 o 
   5   5   7      468.28      329.82    134.39 o 
   6   5   7      988.64     1261.16    134.91 o 
   7   5   7      408.25      394.67     83.41 o 
  -8   6   7      144.94      157.25     62.66 o 
  -7   6   7       20.49       31.64     73.35 o 
  -6   6   7     5083.14     5716.58    244.04 o 
  -5   6   7      481.23      584.41    154.37 o 
  -4   6   7       42.96      135.35    125.05 o 
  -3   6   7       49.25      379.14    133.46 o 
  -2   6   7    19728.46    20310.72    350.00 o 
  -1   6   7      304.94       77.39     42.48 o 
   0   6   7     1664.35     1368.06    117.09 o 
   1   6   7     3643.80     4263.34    195.20 o 
   2   6   7        8.41      121.36     84.52 o 
   3   6   7     6323.83     6403.96    206.14 o 
   4   6   7     6124.52     6448.50    204.89 o 
   5   6   7      261.31      158.97     89.05 o 
   6   6   7     1749.72     2088.63    152.94 o 
  -8   7   7     1567.31     1712.21    148.72 o 
  -7   7   7      160.36       31.30     47.69 o 
  -6   7   7     2084.23     2520.29    213.57 o 
  -5   7   7        0.17       20.90    135.11 o 
  -4   7   7     4042.16     4797.00    249.70 o 
  -3   7   7      131.00      340.59     95.18 o 
  -2   7   7      203.74      387.20    134.31 o 
  -1   7   7     2659.75     3432.67    168.88 o 
   0   7   7     1827.50     1621.38    142.05 o 
   1   7   7     3093.88     3462.03    192.98 o 
   2   7   7     3167.15     3489.02    199.80 o 
   3   7   7       59.08      129.39     71.64 o 
   4   7   7     1488.55     1015.43    155.57 o 
   5   7   7        7.10      -77.16    100.64 o 
   6   7   7     1199.99     1322.00    243.31 o 
  -8   8   7       35.85       33.93     90.17 o 
  -7   8   7      584.72      530.59    102.85 o 
  -6   8   7     2452.71     2941.24    215.57 o 
  -5   8   7      891.42      621.23    106.31 o 
  -4   8   7       13.28      130.91    117.08 o 
  -3   8   7      251.79      314.89    114.82 o 
  -2   8   7    11767.06    12838.70    214.49 o 
  -1   8   7       19.75       88.17     77.47 o 
   0   8   7     1938.41     2453.69    183.06 o 
   1   8   7     9994.56    11692.97    281.99 o 
   2   8   7       66.71      165.64     68.92 o 
   3   8   7     2000.76     2039.09    262.29 o 
   4   8   7     6060.46     6471.09    278.07 o 
   5   8   7        1.17       70.00    195.36 o 
   6   8   7     1535.02     1994.15    166.50 o 
  -8   9   7      137.63      230.43     92.70 o 
  -7   9   7     1442.96     1116.90    209.07 o 
  -6   9   7        5.62      -52.65     82.33 o 
  -5   9   7      193.06       41.12     69.72 o 
  -4   9   7     3358.74     4097.54    225.12 o 
  -3   9   7     5882.02     6698.40    216.21 o 
  -2   9   7     4058.30     5283.04    247.95 o 
  -1   9   7     2803.67     3506.55    176.75 o 
   0   9   7     2762.74     3782.95    240.76 o 
   1   9   7     2580.38     3267.95    257.56 o 
   2   9   7     1890.31     2260.27    215.87 o 
   3   9   7       42.10      323.40    105.72 o 
   4   9   7     3125.02     2871.76    226.81 o 
   5   9   7     1880.99     2117.99    198.28 o 
   6   9   7     2340.44     2669.89    196.17 o 
  -8  10   7       21.27        1.55     76.19 o 
  -7  10   7      408.48      613.64    124.99 o 
  -6  10   7       35.01      -11.70     59.47 o 
  -5  10   7     3905.22     3309.66    548.69 o 
  -4  10   7        4.40      266.02    113.75 o 
  -3  10   7      157.23      228.97    145.33 o 
  -2  10   7     7265.66     9069.67    241.37 o 
  -1  10   7        9.22      238.41    145.46 o 
   0  10   7      280.76      426.20    138.71 o 
   1  10   7    16291.81    20928.63    316.03 o 
   2  10   7      377.96      314.50    108.79 o 
   3  10   7      562.75      933.44    305.75 o 
   4  10   7     2804.60     2526.03    264.39 o 
   5  10   7      568.74      734.72    185.55 o 
   6  10   7     1454.17     1333.68    182.10 o 
  -7  11   7     1068.04     1050.17    245.25 o 
  -6  11   7     1365.22     1592.50    137.62 o 
  -5  11   7     1630.44     1147.55    132.90 o 
  -4  11   7      427.12      654.79    126.15 o 
  -3  11   7    10921.01    13270.23    319.23 o 
  -2  11   7     1168.13     1268.52    154.30 o 
  -1  11   7     5409.91     6954.42    373.00 o 
   0  11   7       50.72      139.42     91.77 o 
   1  11   7     1910.61     2286.25    188.88 o 
   2  11   7     1122.07      922.83    146.35 o 
   3  11   7     1277.66     1318.19    229.81 o 
   4  11   7      652.19      345.60    132.02 o 
   5  11   7      937.38     1042.21    152.59 o 
   6  11   7      685.71      669.41    182.99 o 
  -7  12   7       57.99      -20.67     55.01 o 
  -6  12   7       48.43       49.01     77.85 o 
  -5  12   7     2189.61     2151.42    377.25 o 
  -4  12   7      265.18      497.38    123.52 o 
  -3  12   7     4717.89     5797.52    216.66 o 
  -2  12   7       58.68      101.34     66.83 o 
  -1  12   7      805.64      868.91    117.63 o 
   0  12   7      781.65      728.10    150.65 o 
   1  12   7    12485.55    13360.00    264.62 o 
   2  12   7       96.81      136.57     94.97 o 
   3  12   7     3459.82     3107.49    380.69 o 
   4  12   7      759.49      479.64    119.93 o 
   5  12   7     1874.69     1457.42    539.38 o 
   6  12   7      609.08      420.18     87.11 o 
  -7  13   7     1880.09     2350.60    169.29 o 
  -6  13   7     4557.06     5321.96    180.68 o 
  -5  13   7     2374.62     2303.17    203.35 o 
  -4  13   7     1107.71      661.79    162.91 o 
  -3  13   7      158.73      178.58    117.90 o 
  -2  13   7     4155.70     4802.49    209.57 o 
  -1  13   7     2372.87     2760.40    236.90 o 
   0  13   7     1233.81     1365.29    206.90 o 
   1  13   7     2301.30     2357.89    228.15 o 
   2  13   7      415.16      619.14    139.05 o 
   3  13   7     3022.16     2423.31    349.84 o 
   4  13   7      805.19      461.49    105.70 o 
   5  13   7       17.94       -1.44     94.52 o 
   6  13   7      242.49      203.82     83.12 o 
  -7  14   7       57.77       -0.49     78.58 o 
  -6  14   7      837.18      789.99    117.58 o 
  -5  14   7     2953.57     3588.45    161.05 o 
  -4  14   7      978.67      638.19    109.31 o 
  -3  14   7     3933.65     4915.49    144.67 o 
  -2  14   7     3369.72     4418.48    203.46 o 
  -1  14   7      227.58      137.48     61.42 o 
   0  14   7      896.26      826.48    155.68 o 
   1  14   7     4021.24     4807.87    285.66 o 
   2  14   7     4220.74     4636.17    574.09 o 
   3  14   7      822.94      490.93    130.16 o 
   4  14   7      517.85      373.07    108.37 o 
   5  14   7     2192.25     2050.37    240.84 o 
   6  14   7      137.28      -18.28     66.01 o 
  -7  15   7      796.96      672.68    133.54 o 
  -6  15   7     4473.73     4954.20    198.36 o 
  -5  15   7      729.66      670.84    109.69 o 
  -4  15   7     2362.39     2182.92    169.77 o 
  -3  15   7     1870.37     1674.07    147.62 o 
  -2  15   7     6449.91     7732.48    212.25 o 
  -1  15   7     2397.88     2564.40    154.40 o 
   0  15   7     6026.63     7605.48    333.77 o 
   1  15   7      225.38      395.90    120.96 o 
   2  15   7     1652.40     1603.27    168.57 o 
   3  15   7     1763.74     1611.94    180.36 o 
   4  15   7     2483.33     3061.49    291.79 o 
   5  15   7       53.77       48.19     48.10 o 
   6  15   7       34.55      -25.68     79.51 o 
  -7  16   7       27.28       19.84     65.15 o 
  -6  16   7      848.06      595.75    104.97 o 
  -5  16   7     1258.96     1450.44    130.29 o 
  -4  16   7       71.09      -74.86     80.08 o 
  -3  16   7      724.50      471.08     85.30 o 
  -2  16   7     5484.36     6558.46    254.35 o 
  -1  16   7     1345.52     1490.19    300.15 o 
   0  16   7      286.90      314.01    111.58 o 
   1  16   7      104.27      265.48     62.89 o 
   2  16   7     8883.42    10489.17    249.38 o 
   3  16   7      654.41      452.06     96.00 o 
   4  16   7      195.16      239.93    103.93 o 
   5  16   7     1133.88      987.70    161.00 o 
  -7  17   7       64.53       17.16     63.21 o 
  -6  17   7     2784.27     3005.96    182.23 o 
  -5  17   7       62.87       31.08     86.84 o 
  -4  17   7      562.88      235.58     79.12 o 
  -3  17   7     1386.49      941.98    187.62 o 
  -2  17   7       36.62       59.62     66.53 o 
  -1  17   7      470.43      719.36    134.15 o 
   0  17   7     7332.30     9284.65    269.72 o 
   1  17   7       44.87        7.68     69.91 o 
   2  17   7     1377.82     1076.21    163.62 o 
   3  17   7     1018.81      711.02    122.87 o 
   4  17   7     3796.81     4501.78    299.11 o 
   5  17   7       33.08       -4.56     44.17 o 
  -6  18   7     1352.15     1457.40    147.64 o 
  -5  18   7        0.70       10.34     33.75 o 
  -4  18   7     1085.61     1161.35    131.61 o 
  -3  18   7        2.33      -67.23     44.82 o 
  -2  18   7     2444.09     2511.85    189.27 o 
  -1  18   7     1972.05     1569.51    322.32 o 
   0  18   7      176.69      139.76     66.26 o 
   1  18   7     1302.21      871.54    182.11 o 
   2  18   7     3009.64     2502.96    234.21 o 
   3  18   7     1858.76     2023.12    229.51 o 
   4  18   7     1008.16      987.56    143.63 o 
   5  18   7      170.02       20.34     46.03 o 
  -6  19   7     1972.17     1842.67    264.21 o 
  -5  19   7       79.88       74.88     59.91 o 
  -4  19   7      177.30      158.36     32.38 o 
  -3  19   7      432.10      324.98     62.06 o 
  -2  19   7       91.47      -67.31     61.44 o 
  -1  19   7      607.00      439.09    124.57 o 
   0  19   7     4877.30     5704.69    344.32 o 
   1  19   7      533.23      209.24     99.00 o 
   2  19   7      558.19      312.20     97.31 o 
   3  19   7       12.23      -40.21     68.49 o 
   4  19   7      678.27      591.89    109.44 o 
   5  19   7       23.65      -54.93     61.18 o 
  -6  20   7      977.05      649.11    135.05 o 
  -5  20   7      578.06      393.92     87.15 o 
  -4  20   7      441.12      383.84     54.67 o 
  -3  20   7       59.81      -57.99     42.76 o 
  -2  20   7      464.09      347.90    114.36 o 
  -1  20   7       11.37      -92.80     73.98 o 
   0  20   7     1581.81     1044.33    166.39 o 
   1  20   7     6277.52     7308.99    259.96 o 
   2  20   7     2193.82     2554.22    198.86 o 
   3  20   7     2468.95     2375.73    202.21 o 
   4  20   7       66.31      -35.26     55.32 o 
  -6  21   7      399.87      248.32     74.13 o 
  -5  21   7      143.05      108.30     54.14 o 
  -4  21   7     1015.98      873.78     81.50 o 
  -3  21   7      814.23      844.66     93.17 o 
  -2  21   7      698.99      411.85     97.19 o 
  -1  21   7     2419.63     3263.32    202.81 o 
   0  21   7     3068.40     3716.56    191.71 o 
   1  21   7     5746.80     7265.13    263.23 o 
   2  21   7       49.83       67.26     39.26 o 
   3  21   7      359.09      461.61     96.75 o 
   4  21   7      288.44      142.86     52.67 o 
  -5  22   7     1907.44     1774.88    309.29 o 
  -4  22   7      338.28      321.54     66.31 o 
  -3  22   7       56.82       81.35     36.01 o 
  -2  22   7      134.21      178.53     55.84 o 
  -1  22   7       71.78       63.94     57.50 o 
   0  22   7      989.35     1379.80    111.04 o 
   1  22   7     7418.24     9555.43    230.69 o 
   2  22   7     3853.52     5207.72    199.59 o 
   3  22   7     2757.25     3293.27    256.68 o 
   4  22   7       72.97       63.73     37.22 o 
  -5  23   7       69.20      105.62     32.58 o 
  -4  23   7      288.42      136.53     36.87 o 
  -3  23   7      525.39      439.70     66.84 o 
  -2  23   7       50.83       -9.56     54.52 o 
  -1  23   7     3550.55     4137.78    268.14 o 
   0  23   7      666.41      676.07     92.15 o 
   1  23   7     2371.19     2501.03    223.82 o 
   2  23   7        0.90      -90.65     60.80 o 
   3  23   7      686.84      453.93    103.27 o 
   4  23   7      322.20      235.37     65.90 o 
  -5  24   7     1881.34     1992.89    204.77 o 
  -4  24   7       24.08       11.52     23.82 o 
  -3  24   7      417.27      244.31     69.18 o 
  -2  24   7      584.94      400.01     87.49 o 
  -1  24   7      128.13      144.80     75.53 o 
   0  24   7      198.94      196.78     68.56 o 
   1  24   7     5887.51     7467.24    232.99 o 
   2  24   7      690.72      741.06     96.58 o 
   3  24   7     1476.01     1305.70    283.15 o 
  -4  25   7      150.29       57.62     34.29 o 
  -3  25   7      163.19       86.85     29.07 o 
  -2  25   7       35.76      -71.16     49.43 o 
  -1  25   7     4854.18     5793.71    193.43 o 
   0  25   7      309.34      318.50     89.06 o 
   1  25   7     1010.84     1163.41    131.12 o 
   2  25   7      342.71      326.98     71.30 o 
   3  25   7     1101.22      879.39    113.58 o 
  -4  26   7       14.75       34.58     50.17 o 
  -3  26   7      441.27      404.74     70.90 o 
  -2  26   7     1805.75     2098.39    132.98 o 
  -1  26   7      476.71      384.72     62.30 o 
   0  26   7       25.79       32.64     55.63 o 
   1  26   7     3348.13     3105.54    320.26 o 
   2  26   7       95.65       31.86     84.62 o 
  -3  27   7      204.83       72.62     30.81 o 
  -2  27   7      327.99      329.13     83.34 o 
  -1  27   7     3494.89     4362.27    284.15 o 
   0  27   7     1182.62     1267.60    249.76 o 
   1  27   7     1254.44     1283.28    190.80 o 
   2  27   7      404.21      302.13     71.52 o 
  -2  28   7     1497.99     1720.63    242.20 o 
  -1  28   7      149.04      223.66     56.52 o 
   0  28   7       27.60       11.19     23.65 o 
   1  28   7      962.59      948.96    152.45 o 
  -8   0   8     3019.75     1639.13    928.96 o 
  -6   0   8     2832.95     3567.88    260.69 o 
  -4   0   8     4036.07     4243.12    336.56 o 
  -2   0   8      292.29      281.70    266.79 o 
   0   0   8      394.11      260.43    137.22 o 
   2   0   8    16308.66    18316.53    329.52 o 
   4   0   8    11094.17    12529.46    308.25 o 
   6   0   8       41.94      -39.45    120.00 o 
  -8   1   8       14.23      114.58     67.96 o 
  -7   1   8       99.87      271.36    102.60 o 
  -6   1   8    11371.28    13481.94    250.33 o 
  -5   1   8     1156.93      708.86     92.58 o 
  -4   1   8      394.69      425.21    174.67 o 
  -3   1   8      263.72      382.52     83.82 o 
  -2   1   8     6688.18     6771.64    577.24 o 
  -1   1   8      930.67      988.82    124.64 o 
   0   1   8      390.30      511.45     97.77 o 
   1   1   8     1201.57     1422.64    143.94 o 
   2   1   8     1821.37     1927.41    150.01 o 
   3   1   8        5.25      172.22     91.10 o 
   4   1   8     4653.78     4851.93    291.98 o 
   5   1   8      354.16      167.98     96.22 o 
   6   1   8     1369.69     1673.59    156.24 o 
  -8   2   8     2824.60     2892.10    236.47 o 
  -7   2   8      159.33      126.74     67.32 o 
  -6   2   8      443.91      555.61    177.05 o 
  -5   2   8       38.82      -69.30     64.48 o 
  -4   2   8     1946.76     1955.33    228.89 o 
  -3   2   8     1380.54     1346.42    185.18 o 
  -2   2   8        5.57      133.56    207.82 o 
  -1   2   8       21.04      313.65    199.63 o 
   0   2   8     1017.05     1160.06    145.42 o 
   1   2   8      133.84      441.90    119.90 o 
   2   2   8    13288.93    15091.05    258.97 o 
   3   2   8     1321.05     1637.62    182.41 o 
   4   2   8     9091.69     9918.36    229.66 o 
   5   2   8       65.05      138.89     95.33 o 
   6   2   8        5.40      150.82     86.01 o 
  -8   3   8      101.72       87.82     63.54 o 
  -7   3   8       15.45      -85.26     56.84 o 
  -6   3   8     3759.02     4340.77    211.21 o 
  -5   3   8     6306.10     5309.92    637.51 o 
  -4   3   8      375.09      636.12    164.29 o 
  -3   3   8      497.81      489.96    181.11 o 
  -2   3   8     5530.06     5948.03    688.66 o 
  -1   3   8      946.84     1140.34    153.22 o 
   0   3   8     1194.05     1456.89    225.11 o 
   1   3   8     5687.29     6823.37    234.87 o 
   2   3   8     1233.75     1006.74    142.84 o 
   3   3   8      100.33      339.35     99.08 o 
   4   3   8     1295.17     1312.54    139.39 o 
   5   3   8     3341.57     3684.32    172.97 o 
   6   3   8      760.40      852.29    119.91 o 
  -8   4   8      714.20      502.57     88.24 o 
  -7   4   8      578.11      670.46    101.14 o 
  -6   4   8     1003.18      738.35    110.97 o 
  -5   4   8     2575.65     2160.47    225.34 o 
  -4   4   8     2111.96     2404.91    205.31 o 
  -3   4   8     8894.67     9071.67    407.30 o 
  -2   4   8      645.60      506.53    371.26 o 
  -1   4   8     3169.85     3414.31    194.48 o 
   0   4   8       11.01      139.76     85.23 o 
   1   4   8      804.60      989.85    419.69 o 
   2   4   8     8318.46     9332.72    309.43 o 
   3   4   8     2034.88     2141.24    204.10 o 
   4   4   8     4296.82     4071.21    204.99 o 
   5   4   8      206.08      145.82     45.46 o 
   6   4   8       87.17       60.98     67.71 o 
  -8   5   8       51.12       46.49     46.54 o 
  -7   5   8       86.19       86.68     62.37 o 
  -6   5   8     1238.46     1225.56    146.09 o 
  -5   5   8     9519.11     9909.30    210.31 o 
  -4   5   8     2086.40     2429.44    344.90 o 
  -3   5   8      118.49      280.15    128.43 o 
  -2   5   8       69.43      111.71    156.67 o 
  -1   5   8       23.83      267.33    202.34 o 
   0   5   8       28.05      130.15    133.14 o 
   1   5   8     9620.32    10493.44    358.98 o 
   2   5   8     1446.05     1394.25    272.33 o 
   3   5   8     1093.83     1384.66    231.65 o 
   4   5   8      231.32       78.94     69.03 o 
   5   5   8     2907.84     3133.44    178.72 o 
   6   5   8      268.40       98.88     78.39 o 
  -8   6   8        7.87      -30.85     50.94 o 
  -7   6   8     1042.85     1076.57    134.26 o 
  -6   6   8      296.85      156.45     83.85 o 
  -5   6   8     2997.55     2528.61    215.32 o 
  -4   6   8     1330.53     1278.64    453.20 o 
  -3   6   8     7993.27     8382.41    270.58 o 
  -2   6   8     2394.35     2425.39    316.03 o 
  -1   6   8      386.97      448.27    164.69 o 
   0   6   8     6237.07     7249.71    255.46 o 
   1   6   8      141.01      344.46    211.78 o 
   2   6   8      165.06      139.27     70.73 o 
   3   6   8     5896.18     7108.71    256.89 o 
   4   6   8      263.68       95.45    110.88 o 
   5   6   8        4.65       99.71     90.28 o 
   6   6   8       48.87       49.61     68.85 o 
  -7   7   8      363.47      210.50     97.07 o 
  -6   7   8        2.37       13.85     68.62 o 
  -5   7   8     7098.36     7177.83    402.97 o 
  -4   7   8      881.72     1275.14    204.05 o 
  -3   7   8       15.78      150.51    367.56 o 
  -2   7   8     5240.55     5618.88    222.98 o 
  -1   7   8      332.68      615.42    187.82 o 
   0   7   8      526.25      508.21    151.00 o 
   1   7   8    12514.01    14602.43    322.71 o 
   2   7   8      680.87      597.76    149.88 o 
   3   7   8     1432.65     1222.70    231.38 o 
   4   7   8       12.41     -144.24     96.16 o 
   5   7   8     3593.77     4020.71    314.81 o 
   6   7   8      270.81      202.80     91.01 o 
  -7   8   8     1973.86     2499.03    173.56 o 
  -6   8   8     2910.07     3022.88    264.42 o 
  -5   8   8      424.67      201.60    112.34 o 
  -4   8   8       45.45      175.50     71.16 o 
  -3   8   8     5747.28     7037.76    300.49 o 
  -2   8   8      420.77      539.33    158.15 o 
  -1   8   8       40.37      127.21    228.47 o 
   0   8   8     4732.80     5157.64    484.73 o 
   1   8   8      424.18      306.04    121.41 o 
   2   8   8     1081.68     1149.68    161.91 o 
   3   8   8     5068.58     5814.31    252.17 o 
   4   8   8      679.84      418.09    127.52 o 
   5   8   8       75.87      106.92    120.46 o 
   6   8   8      460.94      388.95    111.02 o 
  -7   9   8      290.19      163.32     56.74 o 
  -6   9   8     1947.90     2168.77    189.23 o 
  -5   9   8     4346.31     4553.61    208.02 o 
  -4   9   8      283.74      327.78    105.27 o 
  -3   9   8      571.59      669.92    146.03 o 
  -2   9   8    12573.29    14413.61    395.42 o 
  -1   9   8        5.99      109.79    119.72 o 
   0   9   8      133.11     -189.21    247.44 o 
   1   9   8     8957.45    10503.63    304.85 o 
   2   9   8     1192.25     1577.33    181.95 o 
   3   9   8       57.13     -140.73    113.14 o 
   4   9   8      193.45      175.43     94.47 o 
   5   9   8     3724.06     4193.42    268.02 o 
   6   9   8       18.72      151.48     94.44 o 
  -7  10   8      812.67      827.00    123.71 o 
  -6  10   8     4591.17     5281.47    225.92 o 
  -5  10   8        7.89      -35.75     79.46 o 
  -4  10   8      133.87      119.65     81.34 o 
  -3  10   8     1969.71     2943.05    269.37 o 
  -2  10   8      950.59      775.23    128.73 o 
  -1  10   8       52.43      -18.83     64.73 o 
   0  10   8     2252.33     2646.63    166.18 o 
   1  10   8      231.74      211.22     88.62 o 
   2  10   8     1067.78     1293.95    205.45 o 
   3  10   8     5837.91     6690.00    392.26 o 
   4  10   8     1261.74     1402.36    176.38 o 
   5  10   8      847.61      895.53    180.09 o 
   6  10   8      719.08      551.41    136.46 o 
  -7  11   8      160.41       85.17    143.77 o 
  -6  11   8     2034.51     2370.34    472.16 o 
  -5  11   8      731.68      546.01    103.74 o 
  -4  11   8      890.77      494.20    105.24 o 
  -3  11   8     3362.70     4804.26    267.06 o 
  -2  11   8    13242.42    16037.31    481.29 o 
  -1  11   8      634.81      569.80    115.23 o 
   0  11   8       23.50       59.03    101.95 o 
   1  11   8     1119.85     1353.72    179.86 o 
   2  11   8     2448.46     2366.22    221.60 o 
   3  11   8       14.70      -64.30    122.84 o 
   4  11   8      475.05      327.35    105.24 o 
   5  11   8      622.06      656.30    135.53 o 
   6  11   8      405.97      361.94     73.34 o 
  -7  12   8       22.06       22.54     68.30 o 
  -6  12   8     2424.65     3143.69    211.22 o 
  -5  12   8      500.41      533.53    101.38 o 
  -4  12   8      882.84      796.31    141.08 o 
  -3  12   8       77.37      278.92     87.78 o 
  -2  12   8      974.85     1142.41    161.00 o 
  -1  12   8     1020.34      825.29    128.16 o 
   0  12   8     5710.28     7403.80    259.11 o 
   1  12   8      327.88      468.84    111.42 o 
   2  12   8     1960.38     1897.24    204.41 o 
   3  12   8     5265.87     6138.73    428.01 o 
   4  12   8     4293.07     5307.46    227.09 o 
   5  12   8     1709.55     2222.16    213.79 o 
  -7  13   8      268.39      211.69     71.13 o 
  -6  13   8     1577.85     1523.87    333.07 o 
  -5  13   8        9.02        7.74     74.20 o 
  -4  13   8      227.65       14.08     79.15 o 
  -3  13   8     3371.86     4055.03    215.18 o 
  -2  13   8     7907.20     8509.13    273.04 o 
  -1  13   8        6.56      155.40     50.99 o 
   0  13   8        0.49      220.85     85.72 o 
   1  13   8      467.63      577.10    101.49 o 
   2  13   8     5167.67     6019.81    228.66 o 
   3  13   8      241.76       86.02     73.52 o 
   4  13   8      938.42      804.58    144.55 o 
   5  13   8        1.03      -25.38     69.32 o 
  -7  14   8        2.22       37.79     75.31 o 
  -6  14   8      938.98      874.70    119.74 o 
  -5  14   8      474.89      443.33    133.67 o 
  -4  14   8     2358.02     2621.38    209.05 o 
  -3  14   8      351.72      163.27     65.09 o 
  -2  14   8      329.05      201.68     89.95 o 
  -1  14   8     2914.93     4042.28    182.49 o 
   0  14   8     3256.64     4568.59    212.68 o 
   1  14   8     3281.19     3413.36    281.12 o 
   2  14   8     1124.67      805.64    148.94 o 
   3  14   8      310.62      181.38     63.45 o 
   4  14   8     2274.12     2952.98    236.13 o 
   5  14   8     1655.97     1556.68    260.88 o 
  -7  15   8      602.47      423.58    101.17 o 
  -6  15   8     1458.42     1604.15    275.49 o 
  -5  15   8       69.56       52.71     47.53 o 
  -4  15   8      681.65      661.56     99.95 o 
  -3  15   8       29.42      -69.01     64.14 o 
  -2  15   8      328.00      204.03     74.59 o 
  -1  15   8     1163.05     1036.62    131.20 o 
   0  15   8      742.86      772.87    136.33 o 
   1  15   8     4529.58     5386.99    235.73 o 
   2  15   8     1153.56      848.23    125.64 o 
   3  15   8      732.35      416.71     80.46 o 
   4  15   8     1051.62     1006.33    194.37 o 
   5  15   8      640.78      406.39     89.61 o 
  -6  16   8       87.70     -100.60     99.38 o 
  -5  16   8      280.53      249.80    125.62 o 
  -4  16   8     1401.17     1468.55    149.89 o 
  -3  16   8     1226.55     1179.48    122.39 o 
  -2  16   8       53.49       30.43     72.32 o 
  -1  16   8     3558.95     4204.83    213.15 o 
   0  16   8       13.19      -49.16     94.16 o 
   1  16   8     7565.26     8094.42    230.19 o 
   2  16   8      578.17      326.40     86.30 o 
   3  16   8       76.94       92.94     62.00 o 
   4  16   8      585.08      449.16    104.06 o 
   5  16   8     2754.52     3253.77    340.74 o 
  -6  17   8      225.04      376.84     85.84 o 
  -5  17   8      773.16      611.33    136.94 o 
  -4  17   8      471.40      312.04    103.12 o 
  -3  17   8      159.63       35.90     36.86 o 
  -2  17   8       83.04       -3.08     71.14 o 
  -1  17   8     3451.60     3569.98    208.44 o 
   0  17   8     2226.96     1907.93    264.84 o 
   1  17   8     3815.02     4182.27    201.00 o 
   2  17   8      490.31      320.45     96.90 o 
   3  17   8        5.24      -30.76     62.60 o 
   4  17   8      338.90      209.81     66.04 o 
   5  17   8     1682.81     1421.78    176.80 o 
  -6  18   8      204.75      160.76     86.84 o 
  -5  18   8      201.91      166.70     64.13 o 
  -4  18   8      464.02      374.94     86.37 o 
  -3  18   8     2986.28     3883.31    232.29 o 
  -2  18   8      711.05      481.59     89.03 o 
  -1  18   8     2861.20     3540.73    192.36 o 
   0  18   8       22.53       87.18     74.23 o 
   1  18   8     2384.89     3181.64    178.66 o 
   2  18   8      428.93      229.47     80.43 o 
   3  18   8        5.17        0.66     75.69 o 
   4  18   8      123.73      161.10     50.24 o 
  -6  19   8        2.84       11.23     61.67 o 
  -5  19   8     1249.86     1076.04    124.67 o 
  -4  19   8      812.49      574.68    105.80 o 
  -3  19   8     1253.15     1597.92    106.15 o 
  -2  19   8     3378.06     3959.53    156.92 o 
  -1  19   8     3053.65     3546.74    180.49 o 
   0  19   8     1115.09     1005.51    152.90 o 
   1  19   8     1628.94     1552.30    132.44 o 
   2  19   8       66.11       61.96     57.39 o 
   3  19   8       88.89       57.93    115.91 o 
   4  19   8        6.19       25.63     77.90 o 
  -5  20   8      175.73      138.00    109.64 o 
  -4  20   8      121.37      -17.92     20.45 o 
  -3  20   8      566.50      626.69     77.31 o 
  -2  20   8      459.09      415.67     78.42 o 
  -1  20   8     2315.02     2634.16    171.68 o 
   0  20   8     1203.66     1585.52    141.14 o 
   1  20   8     1838.36     2224.22    180.67 o 
   2  20   8        1.49       84.33     49.93 o 
   3  20   8      442.19      361.09    103.06 o 
   4  20   8     1189.77      775.17    117.51 o 
  -5  21   8      356.50      280.94    110.25 o 
  -4  21   8      207.17      121.73     36.76 o 
  -3  21   8     1269.15     1214.20    130.97 o 
  -2  21   8     6566.81     8774.81    424.59 o 
  -1  21   8      788.31      828.24    186.79 o 
   0  21   8      824.75      991.23    134.35 o 
   1  21   8     1076.64     1286.32    117.14 o 
   2  21   8     2970.08     3117.85    195.72 o 
   3  21   8      122.07       21.32     57.98 o 
   4  21   8      476.71      385.05    100.91 o 
  -5  22   8       57.95      146.23     57.12 o 
  -4  22   8      488.07      666.80    113.86 o 
  -3  22   8        6.48       27.03     31.91 o 
  -2  22   8      688.46      645.32    141.38 o 
  -1  22   8     2587.38     3459.82    484.67 o 
   0  22   8     5998.61     7612.27    231.31 o 
   1  22   8      379.49      256.57     57.96 o 
   2  22   8       34.72       87.90     69.01 o 
   3  22   8      971.70      832.23    225.94 o 
  -4  23   8      126.53       39.86     22.94 o 
  -3  23   8      686.28      552.04     71.14 o 
  -2  23   8     7838.58    10436.20    363.91 o 
  -1  23   8      484.40      575.30    106.91 o 
   0  23   8       45.25      101.42     75.50 o 
   1  23   8       53.52       25.07     44.62 o 
   2  23   8     1313.16     1297.95    278.36 o 
   3  23   8       42.96     -108.07     72.05 o 
  -4  24   8      761.41      739.07    194.15 o 
  -3  24   8      138.09       86.23     39.15 o 
  -2  24   8     1044.37      873.81    111.16 o 
  -1  24   8       11.29       14.80     55.59 o 
   0  24   8     5387.78     7493.68    180.53 o 
   1  24   8       33.19       56.29     41.43 o 
   2  24   8        7.35      -34.77     49.46 o 
  -3  25   8      199.96      108.70     50.41 o 
  -2  25   8     4217.90     5549.25    399.93 o 
  -1  25   8        2.83      -11.38     56.32 o 
   0  25   8      106.85       62.49     68.09 o 
   1  25   8      886.43      742.00    128.70 o 
   2  25   8      867.66      812.21    182.99 o 
  -3  26   8      268.26      236.61     62.72 o 
  -2  26   8      240.67       77.85     49.51 o 
  -1  26   8      301.49      252.86     70.98 o 
   0  26   8     3988.54     5165.08    399.04 o 
   1  26   8       48.05       37.40     63.78 o 
  -2  27   8      247.37      105.51     35.87 o 
  -1  27   8       27.68        5.46     27.98 o 
   0  27   8      190.45       96.13    105.28 o 
  -7   0   9      113.84       91.20    178.61 o 
  -5   0   9     4314.22     4713.67    425.38 o 
  -3   0   9       17.38      377.91    168.76 o 
  -1   0   9      992.54      667.74    250.26 o 
   1   0   9    29162.68    34395.64    609.31 o 
   3   0   9     2799.52     2755.04    454.37 o 
   5   0   9     1333.28      899.65    206.43 o 
  -7   1   9      770.86      516.98     99.70 o 
  -6   1   9      392.50      261.69     52.84 o 
  -5   1   9     1783.06     1310.78    147.53 o 
  -4   1   9      176.34      168.59    137.11 o 
  -3   1   9      111.29      179.11     87.96 o 
  -2   1   9      233.15      165.55     79.95 o 
  -1   1   9     6895.71     8099.35    303.29 o 
   0   1   9        6.26      -23.84     90.60 o 
   1   1   9     1123.35     1128.57    248.30 o 
   2   1   9     1561.87     1910.49    216.50 o 
   3   1   9     4091.21     4061.65    220.26 o 
   4   1   9      751.88      643.54     96.26 o 
   5   1   9        5.56       37.70     91.03 o 
   6   1   9       47.16       42.77     49.31 o 
  -7   2   9      334.88      161.68     58.54 o 
  -6   2   9       99.50      113.43    108.93 o 
  -5   2   9     4224.95     4165.29    178.86 o 
  -4   2   9      818.32      533.15    135.25 o 
  -3   2   9      777.43      445.48    145.80 o 
  -2   2   9     2512.64     2963.85    268.30 o 
  -1   2   9     1336.58     1401.11    352.71 o 
   0   2   9       29.73       51.59     68.11 o 
   1   2   9    16915.43    19317.66    520.34 o 
   2   2   9     3373.78     3737.10    271.43 o 
   3   2   9     1917.29     1078.95    134.28 o 
   4   2   9      575.69      581.05    103.96 o 
   5   2   9      802.43      611.57     93.34 o 
   6   2   9       11.77       -0.83     74.63 o 
  -7   3   9     1046.27     1150.05    103.14 o 
  -6   3   9     3010.68     3636.57    374.48 o 
  -5   3   9       12.93       -7.95     39.17 o 
  -4   3   9      192.17      173.65    105.14 o 
  -3   3   9      622.07      648.21    144.67 o 
  -2   3   9       27.58       20.72     98.77 o 
  -1   3   9     3025.79     3142.58    234.81 o 
   0   3   9     1636.15     1413.49    244.79 o 
   1   3   9     1119.76      734.85    157.36 o 
   2   3   9     1374.58     1245.64    270.56 o 
   3   3   9      965.77      725.76    122.26 o 
   4   3   9     4416.30     4611.82    247.88 o 
   5   3   9       66.81       56.67     50.49 o 
   6   3   9       64.98       52.79     57.83 o 
  -7   4   9      242.57      144.82    122.96 o 
  -6   4   9     3242.25     3757.33    365.52 o 
  -5   4   9     3508.15     2709.70    151.97 o 
  -4   4   9      511.03      339.24    127.50 o 
  -3   4   9      250.67      236.38    114.06 o 
  -2   4   9     7778.00     8453.84    391.90 o 
  -1   4   9      412.16      189.05     71.84 o 
   0   4   9        5.81       81.96     94.63 o 
   1   4   9     4890.46     5860.79    338.41 o 
   2   4   9     4283.28     4655.62    232.99 o 
   3   4   9      420.10      173.77     93.38 o 
   4   4   9        9.12       82.16     97.71 o 
   5   4   9       43.82       46.18     59.44 o 
   6   4   9      150.86      135.50     57.48 o 
  -7   5   9     1889.10     1760.39    238.35 o 
  -6   5   9     4774.13     6226.95    275.92 o 
  -5   5   9       61.61     -131.15     87.43 o 
  -4   5   9     1375.67      964.43    184.11 o 
  -3   5   9      235.32      490.14    113.83 o 
  -2   5   9      522.96      663.12    187.41 o 
  -1   5   9      811.73      538.69    118.27 o 
   0   5   9     1663.69     1336.67    345.52 o 
   1   5   9      241.00      541.16    149.09 o 
   2   5   9      707.83      766.87    170.73 o 
   3   5   9     1189.30      883.92    134.54 o 
   4   5   9     6918.20     8663.90    348.69 o 
   5   5   9       18.95     -117.21     78.14 o 
  -7   6   9        3.82       73.10     79.75 o 
  -6   6   9     4266.92     4825.88    419.94 o 
  -5   6   9      688.83      527.85    110.51 o 
  -4   6   9       73.07     -191.60    127.73 o 
  -3   6   9      287.32      554.25    172.54 o 
  -2   6   9     5595.23     6533.88    313.04 o 
  -1   6   9     1004.76      863.07    158.77 o 
   0   6   9       88.45      -89.20    180.95 o 
   1   6   9       92.87      214.73    132.39 o 
   2   6   9     3224.09     2837.95    340.16 o 
   3   6   9      569.02      131.20     88.59 o 
   4   6   9       36.30      159.65     90.66 o 
   5   6   9      464.36      382.87     72.17 o 
  -7   7   9      179.94       90.54     79.79 o 
  -6   7   9     5401.71     6609.05    197.85 o 
  -5   7   9     1858.84     1651.43    137.61 o 
  -4   7   9       48.45      -94.12    142.80 o 
  -3   7   9     1999.50     1786.72    177.31 o 
  -2   7   9      283.90      378.72    149.31 o 
  -1   7   9        7.37      -27.89     82.96 o 
   0   7   9      376.76      298.40    127.55 o 
   1   7   9      509.53      681.83    195.81 o 
   2   7   9     6351.45     7032.74    243.66 o 
   3   7   9        8.24     -151.79    101.20 o 
   4   7   9     5131.96     6600.09    365.87 o 
   5   7   9      378.87      311.82    112.71 o 
  -7   8   9       31.13     -102.91     68.61 o 
  -6   8   9     1865.25     2097.48    203.11 o 
  -5   8   9     2411.28     2247.87    171.98 o 
  -4   8   9     2007.67     1498.41    297.49 o 
  -3   8   9      165.12      159.61    114.51 o 
  -2   8   9     1009.21     1054.44    154.63 o 
  -1   8   9      860.50     1119.87    166.96 o 
   0   8   9     1123.82     1378.17    241.60 o 
   1   8   9      616.09      699.27    170.79 o 
   2   8   9     7329.76     8244.78    250.31 o 
   3   8   9      855.70      431.13    110.00 o 
   4   8   9      741.36      648.52    154.80 o 
   5   8   9     1821.49     1615.48    192.98 o 
  -7   9   9       18.75      -18.34     70.05 o 
  -6   9   9     2299.02     2703.14    201.04 o 
  -5   9   9     2373.58     2867.90    216.06 o 
  -4   9   9      141.33     -182.44    126.72 o 
  -3   9   9     2470.67     2333.88    223.20 o 
  -2   9   9        4.43      275.29     98.04 o 
  -1   9   9      491.79      655.14    131.07 o 
   0   9   9     3756.05     5206.62    301.16 o 
   1   9   9      575.75      732.49    152.32 o 
   2   9   9     4739.00     5072.45    268.55 o 
   3   9   9      556.24      223.11     88.40 o 
   4   9   9     2478.25     2569.87    267.23 o 
   5   9   9      868.09      756.02    143.98 o 
  -7  10   9      140.55       92.83     65.68 o 
  -6  10   9     1129.37     1117.18    131.86 o 
  -5  10   9     3869.56     4454.57    191.67 o 
  -4  10   9      816.34      495.40    104.64 o 
  -3  10   9       13.27      -43.77    118.40 o 
  -2  10   9      101.16      363.80    112.69 o 
  -1  10   9      104.89      387.95     96.35 o 
   0  10   9     4124.75     5771.35    363.49 o 
   1  10   9     3184.43     3306.78    359.40 o 
   2  10   9     6789.62     7236.56    226.19 o 
   3  10   9      112.89      129.34    132.33 o 
   4  10   9      140.66      104.41     73.73 o 
   5  10   9     3391.36     3197.89    649.55 o 
  -7  11   9      308.70      195.89     90.05 o 
  -6  11   9      531.03      369.53    101.88 o 
  -5  11   9     1430.91     1455.15    212.48 o 
  -4  11   9      373.37      120.64     88.82 o 
  -3  11   9     1799.72     1366.34    180.47 o 
  -2  11   9        4.83       78.32     95.92 o 
  -1  11   9     3522.63     4977.63    236.87 o 
   0  11   9     1672.04     1799.75    268.36 o 
   1  11   9      509.49      401.02    136.03 o 
   2  11   9      430.52      127.53     71.96 o 
   3  11   9      936.82      985.88    117.78 o 
   4  11   9      648.36      484.15    172.74 o 
   5  11   9      231.49      170.22     65.83 o 
  -7  12   9      117.39       74.84     81.64 o 
  -6  12   9       14.52       23.16     94.33 o 
  -5  12   9     2331.79     2762.21    316.30 o 
  -4  12   9      683.55      534.01    115.76 o 
  -3  12   9     1829.12     1654.48    176.84 o 
  -2  12   9     2204.11     2031.33    168.84 o 
  -1  12   9      149.62      110.91     81.12 o 
   0  12   9     3582.51     4176.50    276.73 o 
   1  12   9     8761.35     9888.02    367.32 o 
   2  12   9     2842.56     3051.51    273.98 o 
   3  12   9      446.48      266.63    152.25 o 
   4  12   9      251.08      160.56     79.95 o 
   5  12   9     2522.86     2795.89    286.25 o 
  -6  13   9        0.49      -97.31     78.96 o 
  -5  13   9     1776.91     1913.87    244.85 o 
  -4  13   9      164.46      128.05     57.70 o 
  -3  13   9     3692.13     4323.86    184.87 o 
  -2  13   9        2.26     -131.27     87.52 o 
  -1  13   9     4381.02     4682.27    238.48 o 
   0  13   9      122.46     -164.98    109.99 o 
   1  13   9      585.85      418.00    107.17 o 
   2  13   9       56.60       25.07     52.38 o 
   3  13   9     3491.53     4407.59    245.64 o 
   4  13   9       27.85      122.79     86.82 o 
   5  13   9      261.43      214.33     95.23 o 
  -6  14   9      192.20       28.41     62.42 o 
  -5  14   9     2496.70     3013.52    245.48 o 
  -4  14   9     3098.18     3259.16    245.06 o 
  -3  14   9     2506.94     3245.38    171.19 o 
  -2  14   9    10604.13    12380.82    318.68 o 
  -1  14   9        3.12     -132.93     88.62 o 
   0  14   9     3567.33     3217.03    258.06 o 
   1  14   9     5063.80     5660.36    235.27 o 
   2  14   9      272.25      208.65     84.81 o 
   3  14   9       43.02      -26.33     60.26 o 
   4  14   9      819.16      739.45    141.44 o 
  -6  15   9      559.67      518.09    110.22 o 
  -5  15   9      111.37      158.82     61.51 o 
  -4  15   9     2331.52     2803.41    331.24 o 
  -3  15   9      669.98      586.31    113.58 o 
  -2  15   9      153.09       25.26     52.05 o 
  -1  15   9     2145.89     2045.52    394.33 o 
   0  15   9      377.18      190.46     89.30 o 
   1  15   9        1.51       12.01     73.77 o 
   2  15   9     1076.78     1295.59    137.77 o 
   3  15   9     1317.56     1271.80    142.95 o 
   4  15   9      226.05      159.16     85.21 o 
  -6  16   9      471.47      417.24     86.71 o 
  -5  16   9     1173.28      879.43    105.10 o 
  -4  16   9      333.00      189.39     72.47 o 
  -3  16   9       62.89       80.07     51.60 o 
  -2  16   9    12538.13    14720.42    382.32 o 
  -1  16   9      105.32       58.42     64.50 o 
   0  16   9     1302.95     1019.09    112.85 o 
   1  16   9      599.82      477.66    121.52 o 
   2  16   9       80.90       51.74     48.35 o 
   3  16   9        3.81        1.41     82.36 o 
   4  16   9     2742.02     2664.16    318.77 o 
  -6  17   9      602.21      356.29     84.88 o 
  -5  17   9      540.05      301.57    123.40 o 
  -4  17   9      994.08     1064.01    116.33 o 
  -3  17   9      132.16      106.30     57.76 o 
  -2  17   9     1027.02      747.12    111.35 o 
  -1  17   9      236.17      121.49     76.65 o 
   0  17   9     4564.34     6025.55    174.41 o 
   1  17   9      521.02      529.01     99.62 o 
   2  17   9     2270.26     2166.24    202.54 o 
   3  17   9     1360.78     1432.07    165.86 o 
   4  17   9      190.50      141.80     76.48 o 
  -5  18   9      111.26       69.99     43.52 o 
  -4  18   9       43.28       11.02     70.17 o 
  -3  18   9        0.02       85.28     48.76 o 
  -2  18   9    10340.15    12813.39    246.23 o 
  -1  18   9       14.38      -60.86     79.04 o 
   0  18   9     1296.72     1318.41    122.22 o 
   1  18   9       35.65       89.15    105.81 o 
   2  18   9      513.53      508.07    113.60 o 
   3  18   9       63.90      -14.94     70.87 o 
   4  18   9     2395.13     2140.69    259.99 o 
  -5  19   9      520.25      399.83     78.43 o 
  -4  19   9     2948.46     3478.79    355.27 o 
  -3  19   9      536.18      597.16     82.23 o 
  -2  19   9       93.51       43.89     50.44 o 
  -1  19   9        0.10      -11.71     70.35 o 
   0  19   9     2914.67     3623.80    169.35 o 
   1  19   9      116.28       83.62     67.34 o 
   2  19   9      789.69      628.86    100.17 o 
   3  19   9       74.21       70.28     60.91 o 
  -5  20   9      852.22      701.05    157.48 o 
  -4  20   9        2.72       37.08     64.69 o 
  -3  20   9      237.44      134.85     44.29 o 
  -2  20   9     3439.51     4683.54    149.13 o 
  -1  20   9      203.54       81.53    132.10 o 
   0  20   9      226.26      381.91     81.36 o 
   1  20   9      154.59       60.94     63.43 o 
   2  20   9       33.08      -12.55     56.47 o 
   3  20   9      190.77      190.33     78.79 o 
  -4  21   9     3201.67     3529.01    317.49 o 
  -3  21   9     2529.79     3289.92    215.21 o 
  -2  21   9        3.66       13.89     64.81 o 
  -1  21   9     1174.67     1199.24    254.10 o 
   0  21   9      932.89      979.15    119.96 o 
   1  21   9      152.17      130.97     73.69 o 
   2  21   9       14.34      -97.13     64.76 o 
   3  21   9      729.65      533.17    112.70 o 
  -4  22   9       35.21       44.37     23.43 o 
  -3  22   9      916.88      712.56     87.74 o 
  -2  22   9      146.60       77.26     84.17 o 
  -1  22   9     1065.96     1044.22    128.34 o 
   0  22   9      140.60      151.50    100.02 o 
   1  22   9      672.57      564.64    101.10 o 
   2  22   9       24.12       58.54     55.51 o 
  -3  23   9     2778.90     3402.06    362.19 o 
  -2  23   9       38.52      -34.08     72.34 o 
  -1  23   9     2093.63     2708.85    325.15 o 
   0  23   9      202.36      229.94     71.49 o 
   1  23   9      771.70      591.68    116.52 o 
   2  23   9      182.18      255.48     62.30 o 
  -3  24   9     1590.77     2022.06    186.10 o 
  -2  24   9       29.21        7.15     61.21 o 
  -1  24   9     1241.83     1259.68    353.54 o 
   0  24   9       67.80        2.43     59.30 o 
   1  24   9      324.92      365.69     89.92 o 
  -2  25   9       24.55       32.43     43.18 o 
  -1  25   9      759.89      780.68    113.88 o 
   0  25   9        4.94      -81.41     57.46 o 
  -6   0  10     3486.96     4543.58    713.84 o 
  -4   0  10      110.36      -21.44     71.98 o 
  -2   0  10     9442.91    11760.02    494.06 o 
   0   0  10     5907.52     7120.10    523.99 o 
   2   0  10     3493.70     2848.90    479.51 o 
   4   0  10     1136.35     1372.15    267.49 o 
  -7   1  10       39.10      -42.05     85.78 o 
  -6   1  10       93.11       45.45     67.68 o 
  -5   1  10      179.41      161.65     67.28 o 
  -4   1  10     1197.58      696.38    119.68 o 
  -3   1  10       11.89       24.41    105.87 o 
  -2   1  10     6248.84     7719.05    561.22 o 
  -1   1  10        0.42      338.64    113.90 o 
   0   1  10      371.74      404.65    161.83 o 
   1   1  10       19.11     -170.83    126.93 o 
   2   1  10     3413.48     2875.56    267.71 o 
   3   1  10       16.57       39.69     72.62 o 
   4   1  10      120.69      128.17     89.78 o 
   5   1  10      141.19      -16.75     70.99 o 
  -7   2  10        6.64       29.55     21.66 o 
  -6   2  10     1890.49     1681.50    194.94 o 
  -5   2  10       88.69      115.71     84.41 o 
  -4   2  10       25.93      -74.37    157.75 o 
  -3   2  10      643.38      451.64    118.48 o 
  -2   2  10     1055.98     1285.37    285.80 o 
  -1   2  10     3514.49     4742.25    257.07 o 
   0   2  10     7788.46     9434.14    455.16 o 
   1   2  10     1125.54      925.85    203.83 o 
   2   2  10     1007.67      389.81    210.94 o 
   3   2  10      619.78      543.56    100.66 o 
   4   2  10      363.24      272.52     72.58 o 
   5   2  10      182.18      108.17     57.75 o 
  -7   3  10       38.76      -64.97     49.10 o 
  -6   3  10      647.35      667.12    107.68 o 
  -5   3  10     3807.71     4436.89    237.33 o 
  -4   3  10       88.66     -153.12    119.59 o 
  -3   3  10       17.75      -16.06    129.09 o 
  -2   3  10     5561.50     5837.42    372.76 o 
  -1   3  10      369.01     1037.67    255.27 o 
   0   3  10       11.82      210.35    285.53 o 
   1   3  10     3756.06     3416.82    341.60 o 
   2   3  10     3999.43     4034.12    542.27 o 
   3   3  10       85.26       34.64     52.65 o 
   4   3  10        6.01      -48.64     80.20 o 
   5   3  10     1430.59     1267.89    211.92 o 
  -7   4  10      194.75       39.85     45.59 o 
  -6   4  10      559.38      402.39    105.85 o 
  -5   4  10     1905.30     2045.67    209.41 o 
  -4   4  10      149.09     -176.71    125.15 o 
  -3   4  10     2645.37     2269.85    260.72 o 
  -2   4  10      352.34      544.59    129.17 o 
  -1   4  10     9619.31    11685.59    646.03 o 
   0   4  10     2910.67     3852.85    297.09 o 
   1   4  10     2731.47     2145.25    425.43 o 
   2   4  10      381.21       90.52    112.47 o 
   3   4  10      463.02      433.40    133.78 o 
   4   4  10        5.48      -62.40     83.29 o 
   5   4  10      385.57      343.83     88.35 o 
  -7   5  10      335.64      227.35     66.23 o 
  -6   5  10        1.50      -30.94     74.63 o 
  -5   5  10     5619.02     6270.75    370.65 o 
  -4   5  10      657.21      316.78    122.79 o 
  -3   5  10      572.54      211.67    118.92 o 
  -2   5  10     1314.13     1270.20    291.02 o 
  -1   5  10      320.39      621.03    157.14 o 
   0   5  10      474.23      403.39    140.29 o 
   1   5  10     6007.70     5487.40    615.65 o 
   2   5  10     1360.58      757.22    169.10 o 
   3   5  10     1382.29     1268.57    173.90 o 
   4   5  10      434.39      285.65     97.43 o 
   5   5  10     2318.74     2115.72    234.70 o 
  -7   6  10      747.88      557.51    148.54 o 
  -6   6  10      256.78      132.89     70.02 o 
  -5   6  10      887.90      838.13    115.79 o 
  -4   6  10        3.12      -57.57    119.21 o 
  -3   6  10     1895.22     1707.56    191.20 o 
  -2   6  10     3384.82     2397.94    257.19 o 
  -1   6  10     4158.89     4630.69    222.10 o 
   0   6  10      857.60      650.40    162.92 o 
   1   6  10     4731.47     4846.97    571.54 o 
   2   6  10     1635.93     1505.71    204.53 o 
   3   6  10      233.11       85.50     98.30 o 
   4   6  10      201.48      165.82     95.91 o 
   5   6  10      776.59      619.64    145.02 o 
  -7   7  10        3.60     -148.15     98.77 o 
  -6   7  10      383.45      205.53     86.89 o 
  -5   7  10     2307.84     2226.29    177.68 o 
  -4   7  10        0.04     -155.36    110.76 o 
  -3   7  10      164.83       49.02    101.34 o 
  -2   7  10     1159.47      872.59    166.03 o 
  -1   7  10      338.49      284.28    108.92 o 
   0   7  10     1676.15     1283.99    173.39 o 
   1   7  10     4136.74     3886.10    339.97 o 
   2   7  10        8.41       31.21     67.37 o 
   3   7  10      931.99     1014.85    160.48 o 
   4   7  10     1580.33     1737.07    185.99 o 
   5   7  10     1226.22     1164.81    179.35 o 
  -7   8  10      918.23     1097.88    134.92 o 
  -6   8  10       65.06      178.23     67.36 o 
  -5   8  10      368.44      286.47     98.22 o 
  -4   8  10     1253.51     1463.00    201.67 o 
  -3   8  10      370.57      247.88    119.17 o 
  -2   8  10      795.44      306.29    152.25 o 
  -1   8  10     4854.79     5433.58    239.58 o 
   0   8  10       98.15     -135.18    117.02 o 
   1   8  10     3809.37     4311.61    369.75 o 
   2   8  10     3552.15     4051.51    255.21 o 
   3   8  10      396.85      334.60    165.62 o 
   4   8  10      729.20      746.03    132.64 o 
   5   8  10      462.71      172.54     94.90 o 
  -6   9  10     1101.75      715.30    111.69 o 
  -5   9  10      910.33      755.45    120.99 o 
  -4   9  10      387.87      479.42    126.72 o 
  -3   9  10      465.60      412.82    177.99 o 
  -2   9  10     4897.49     5215.16    259.31 o 
  -1   9  10      722.61      424.01    117.73 o 
   0   9  10      151.07      -79.99    120.32 o 
   1   9  10     4863.83     5636.35    284.00 o 
   2   9  10      319.17      183.41    100.85 o 
   3   9  10      339.83      355.61    114.97 o 
   4   9  10     1126.60     1016.38    161.53 o 
  -6  10  10     1070.15      802.88    135.13 o 
  -5  10  10       46.17      -11.95     60.60 o 
  -4  10  10     3087.63     4176.12    314.45 o 
  -3  10  10       36.84       -1.34    168.95 o 
  -2  10  10       13.26     -132.32     88.21 o 
  -1  10  10     4089.97     4481.24    257.76 o 
   0  10  10      431.86      281.34     64.70 o 
   1  10  10     1638.99     1204.75    209.85 o 
   2  10  10     4710.69     5238.38    403.61 o 
   3  10  10      306.59      270.78     91.22 o 
   4  10  10     3012.45     2470.68    375.62 o 
  -6  11  10     1445.10      895.46    187.25 o 
  -5  11  10        3.75       55.12     62.70 o 
  -4  11  10       11.71      -52.58    111.42 o 
  -3  11  10      863.67      697.10    156.54 o 
  -2  11  10     8658.04     9983.89    195.58 o 
  -1  11  10     1596.33     1266.51    149.30 o 
   0  11  10       31.22      -57.29    108.93 o 
   1  11  10     1165.01     1174.26    283.22 o 
   2  11  10     1327.76     1498.38    165.59 o 
   3  11  10      241.64      192.11    108.45 o 
   4  11  10      759.86      849.83    163.64 o 
  -6  12  10      881.06      628.75    123.54 o 
  -5  12  10     1425.86     1610.99    166.59 o 
  -4  12  10     1235.62     1889.33    435.08 o 
  -3  12  10      917.68      671.21    139.59 o 
  -2  12  10       32.32       65.36     37.74 o 
  -1  12  10      245.16      156.15     85.62 o 
   0  12  10      563.77      346.90     98.00 o 
   1  12  10      594.17      318.10     99.72 o 
   2  12  10     3629.43     3697.43    537.52 o 
   3  12  10       49.03        4.98     69.06 o 
   4  12  10     2670.69     3404.83    387.47 o 
  -6  13  10     1468.60     1463.27    340.68 o 
  -5  13  10      733.55      695.23    111.58 o 
  -4  13  10      148.09       48.46    107.73 o 
  -3  13  10       86.34      156.87    105.44 o 
  -2  13  10     5257.11     6579.55    202.57 o 
  -1  13  10       79.22       19.12     69.37 o 
   0  13  10        2.29      -68.96    110.69 o 
   1  13  10       60.19       54.55     88.55 o 
   2  13  10     1313.98     1276.59    173.75 o 
   3  13  10        6.43       32.85     86.39 o 
   4  13  10     1063.80     1128.35    195.12 o 
  -6  14  10      273.07      185.16     70.65 o 
  -5  14  10     1459.06     1548.17    146.56 o 
  -4  14  10      763.12      716.14    196.61 o 
  -3  14  10     1830.28     2591.34    344.85 o 
  -2  14  10      367.07      306.39     92.55 o 
  -1  14  10      113.99        6.17     88.89 o 
   0  14  10      414.02      318.71    114.71 o 
   1  14  10        2.75      -14.29     86.96 o 
   2  14  10      735.31      415.16    132.24 o 
   3  14  10      618.71      524.58    104.90 o 
   4  14  10      805.69      572.82    119.46 o 
  -5  15  10     4422.80     5357.66    254.93 o 
  -4  15  10      141.43      206.40    110.09 o 
  -3  15  10       27.06       44.07     73.08 o 
  -2  15  10     1344.02     1551.60    117.50 o 
  -1  15  10      743.03      710.95    149.54 o 
   0  15  10      575.93      693.19    151.70 o 
   1  15  10      940.41     1436.51    139.74 o 
   2  15  10      124.85       15.78    104.37 o 
   3  15  10      401.19      273.40     94.16 o 
   4  15  10      463.22      297.95     76.56 o 
  -5  16  10      843.40      603.44    138.43 o 
  -4  16  10     1760.58     1809.18    188.21 o 
  -3  16  10     4758.35     5884.96    177.85 o 
  -2  16  10      226.57      155.76     53.79 o 
  -1  16  10      351.87      364.96    100.54 o 
   0  16  10      751.79      890.45    120.21 o 
   1  16  10        6.95     -106.60     88.31 o 
   2  16  10        4.36       29.29     52.54 o 
   3  16  10     2652.32     2627.19    330.74 o 
  -5  17  10     5691.22     6933.79    481.56 o 
  -4  17  10       64.56       49.36     46.90 o 
  -3  17  10       13.71      -21.75     45.89 o 
  -2  17  10        1.42       46.65     66.73 o 
  -1  17  10      956.88      765.10    162.03 o 
   0  17  10      782.29      342.45    126.75 o 
   1  17  10     3622.55     4707.50    256.04 o 
   2  17  10        5.03      -18.22     90.42 o 
   3  17  10      637.97      454.03    100.07 o 
  -5  18  10     2163.19     2072.01    277.26 o 
  -4  18  10      238.28      106.13     65.25 o 
  -3  18  10     3869.80     5028.42    219.43 o 
  -2  18  10      161.03      108.94     66.19 o 
  -1  18  10     1012.68      883.33    112.56 o 
   0  18  10     1078.60     1107.35    120.59 o 
   1  18  10       58.04      215.14    101.97 o 
   2  18  10      970.94      699.97    110.99 o 
   3  18  10     3236.49     3877.19    266.67 o 
  -4  19  10       60.88       26.46     62.13 o 
  -3  19  10      441.50      453.75     86.62 o 
  -2  19  10     1195.39     1396.29    132.69 o 
  -1  19  10      689.04      782.55     97.39 o 
   0  19  10      145.72      111.08     70.45 o 
   1  19  10     1565.53     1645.75    160.12 o 
   2  19  10      134.47       43.47     73.58 o 
  -4  20  10     1021.43      883.86    139.83 o 
  -3  20  10     1536.02     1873.95    396.23 o 
  -2  20  10      297.70      143.33    173.77 o 
  -1  20  10      219.34      187.43     91.48 o 
   0  20  10      184.42      179.85     69.41 o 
   1  20  10      281.92      197.04     73.07 o 
   2  20  10     2266.62     2198.90    269.20 o 
  -3  21  10      853.88      805.62    157.19 o 
  -2  21  10     3002.93     3649.37    228.25 o 
  -1  21  10      324.69      397.63     89.01 o 
   0  21  10       84.19      -41.04     71.01 o 
   1  21  10       93.60       73.82     62.10 o 
   2  21  10        5.58      -50.22     78.95 o 
  -3  22  10      760.35      597.91    110.77 o 
  -2  22  10      186.06      195.22    100.32 o 
  -1  22  10        7.39      -23.23     64.95 o 
   0  22  10       21.06       36.19     78.47 o 
   1  22  10      258.52      183.53     75.70 o 
  -2  23  10     1975.22     2391.60    327.12 o 
  -1  23  10      270.35      300.41     76.40 o 
   0  23  10       30.34       37.89     62.88 o 
  -5   0  11     1816.23     2327.96    429.24 o 
  -3   0  11      537.99      571.59    172.88 o 
  -1   0  11      815.32      450.90    513.59 o 
   1   0  11     2417.67     2396.87    623.53 o 
   3   0  11      606.39      420.43    166.77 o 
  -6   1  11       89.03       30.74     76.16 o 
  -5   1  11     1683.89     1812.78    178.90 o 
  -4   1  11      467.88      410.43    126.11 o 
  -3   1  11     1099.03      887.87    137.82 o 
  -2   1  11       33.91       57.86     67.39 o 
  -1   1  11     4529.66     4473.37    277.41 o 
   0   1  11     1191.19      847.76    174.62 o 
   1   1  11     5434.73     6110.67    316.03 o 
   2   1  11        1.16       39.06     62.70 o 
   3   1  11      130.17       92.11     84.46 o 
   4   1  11      254.20      131.00     88.00 o 
  -6   2  11        0.82       26.26     23.75 o 
  -5   2  11     1484.67     1343.16    161.52 o 
  -4   2  11      182.01      196.22    112.55 o 
  -3   2  11      809.50      575.23    160.39 o 
  -2   2  11     6076.55     6866.27    389.07 o 
  -1   2  11     2655.26     1811.43    282.87 o 
   0   2  11        2.73     -113.27    154.69 o 
   1   2  11      445.15      386.65    121.63 o 
   2   2  11     1229.78     1267.67    355.15 o 
   3   2  11      518.33      560.77    145.24 o 
   4   2  11      232.82       74.07     89.66 o 
  -6   3  11      102.89        3.61     42.77 o 
  -5   3  11     1333.45     1322.51    130.63 o 
  -4   3  11     1949.86     2568.39    220.89 o 
  -3   3  11      981.87      686.90    144.44 o 
  -2   3  11       69.49       -5.21     82.19 o 
  -1   3  11     3959.17     3600.58    249.56 o 
   0   3  11     3126.65     3343.91    278.39 o 
   1   3  11     1197.99     1346.27    258.09 o 
   2   3  11      366.86      185.08    104.91 o 
   3   3  11       70.69       -9.33     87.31 o 
   4   3  11     1011.04      574.87    148.49 o 
  -6   4  11      582.25      302.79     76.24 o 
  -5   4  11      312.97      117.46     44.08 o 
  -4   4  11      372.48      523.90    154.51 o 
  -3   4  11     2226.57     2307.14    260.46 o 
  -2   4  11    12717.80    14520.32    546.30 o 
  -1   4  11     1656.95     1183.14    176.21 o 
   0   4  11      120.66       20.09    139.47 o 
   1   4  11       11.51      -57.43    180.87 o 
   2   4  11      143.92       37.51    113.03 o 
   3   4  11      208.69       47.86     93.84 o 
   4   4  11      528.48      523.47    173.33 o 
  -6   5  11      775.68      574.22    113.83 o 
  -5   5  11       89.71       46.70     68.64 o 
  -4   5  11     2841.01     3661.53    252.92 o 
  -3   5  11       14.82      -90.42    115.39 o 
  -2   5  11        0.00     -131.58    308.50 o 
  -1   5  11      497.86      270.05    128.08 o 
   0   5  11     1739.45     1478.50    228.24 o 
   1   5  11       11.96       82.74    156.65 o 
   2   5  11     1908.69     1897.44    218.57 o 
   3   5  11       15.00      127.87     82.36 o 
   4   5  11     1116.23      855.21    232.44 o 
  -6   6  11      642.71      351.10     93.66 o 
  -5   6  11     1163.24      841.75    134.73 o 
  -4   6  11      251.73      187.36     73.45 o 
  -3   6  11     1642.83     1986.11    197.48 o 
  -2   6  11    12339.64    15008.31    306.60 o 
  -1   6  11       20.30     -180.12    120.08 o 
   0   6  11     1821.73     1464.46    142.05 o 
   1   6  11      246.71      156.78    103.98 o 
   2   6  11     1316.20     1406.10    329.43 o 
   3   6  11        1.76      141.27     54.95 o 
   4   6  11      931.05      722.71    225.98 o 
  -6   7  11      632.14      493.55     95.39 o 
  -5   7  11       63.05       -0.19     68.76 o 
  -4   7  11     1792.81     1922.11    184.93 o 
  -3   7  11      297.51      349.38    103.86 o 
  -2   7  11      159.64       79.87    165.83 o 
  -1   7  11       38.98       -6.85     75.94 o 
   0   7  11     1886.62     2316.37    193.93 o 
   1   7  11       40.40        3.97    116.18 o 
   2   7  11      469.27      297.03    107.43 o 
   3   7  11      728.63      822.02    160.34 o 
   4   7  11      649.82      408.22    228.80 o 
  -6   8  11      132.47      102.82     64.53 o 
  -5   8  11     2941.44     3448.07    200.34 o 
  -4   8  11     1417.98     1770.88    182.85 o 
  -3   8  11      448.35      425.35    130.85 o 
  -2   8  11     9731.51    12355.84    303.19 o 
  -1   8  11      115.48      -57.01     66.78 o 
   0   8  11      925.53      842.22    170.24 o 
   1   8  11     1975.47     2421.88    329.73 o 
   2   8  11      582.42      352.33    161.33 o 
   3   8  11        0.62       40.61     80.37 o 
   4   8  11     1289.29      922.84    166.18 o 
  -6   9  11        4.50     -110.49     73.66 o 
  -5   9  11      222.69      216.99     86.45 o 
  -4   9  11     1360.62     1604.22    188.77 o 
  -3   9  11      369.03      441.45    126.90 o 
  -2   9  11       69.31      -91.08    167.45 o 
  -1   9  11     1203.00      965.49    163.36 o 
   0   9  11     2931.83     3335.67    250.88 o 
   1   9  11      349.68      350.75    177.45 o 
   2   9  11       13.81       80.14     88.48 o 
   3   9  11     1973.43     1944.73    298.13 o 
   4   9  11      108.62       88.85     67.27 o 
  -6  10  11        3.82      -68.44     53.88 o 
  -5  10  11     2394.12     2538.56    216.90 o 
  -4  10  11     1349.03     1234.07    159.23 o 
  -3  10  11        5.08        4.34    104.88 o 
  -2  10  11     4008.20     4723.06    199.72 o 
  -1  10  11       82.80      114.61     74.40 o 
   0  10  11      349.63      369.60    126.92 o 
   1  10  11     3065.45     3637.36    252.46 o 
   2  10  11       31.74     -145.59    100.77 o 
   3  10  11       25.08      -37.77    136.80 o 
   4  10  11      625.57      333.45    137.04 o 
  -5  11  11     1850.86     2047.19    246.35 o 
  -4  11  11     1411.80     1572.80    204.43 o 
  -3  11  11     1456.23     1858.95    191.20 o 
  -2  11  11       80.26      105.99     70.75 o 
  -1  11  11     2236.17     2654.79    206.74 o 
   0  11  11     2519.94     3148.27    173.68 o 
   1  11  11      575.27      442.10    113.72 o 
   2  11  11      251.70      321.71     97.89 o 
   3  11  11     1036.61     1004.79    195.67 o 
  -5  12  11     3043.77     3063.09    415.77 o 
  -4  12  11       14.39      135.76     50.71 o 
  -3  12  11      559.04      675.29    140.82 o 
  -2  12  11      574.00      494.01     99.19 o 
  -1  12  11      266.27      153.86     86.19 o 
   0  12  11      288.77      258.65     95.47 o 
   1  12  11     2212.59     2450.09    191.07 o 
   2  12  11       82.34      205.10     95.74 o 
   3  12  11        0.02      -62.62    104.55 o 
  -5  13  11     1608.67     1433.60    251.68 o 
  -4  13  11       20.03        0.63     83.48 o 
  -3  13  11     1604.62     1781.60    189.68 o 
  -2  13  11      101.60       52.03     67.19 o 
  -1  13  11     3459.87     4128.24    254.13 o 
   0  13  11      710.41      694.61    122.72 o 
   1  13  11       27.73       92.92     62.73 o 
   2  13  11     1928.70     1768.26    273.57 o 
   3  13  11      418.19      416.15    109.51 o 
  -5  14  11     1552.83     1805.04    192.84 o 
  -4  14  11      367.24      133.24     86.37 o 
  -3  14  11      750.92      619.53    124.62 o 
  -2  14  11      802.81      902.00    118.91 o 
  -1  14  11       10.36      -28.54     83.44 o 
   0  14  11      369.38      333.84     95.43 o 
   1  14  11      488.60      379.12     98.33 o 
   2  14  11     2450.43     1830.48    378.23 o 
   3  14  11       44.59      -52.59    100.13 o 
  -5  15  11      708.68      357.04     89.83 o 
  -4  15  11      889.28     1051.20    191.89 o 
  -3  15  11      206.91      242.06    108.37 o 
  -2  15  11       21.49       54.16     54.69 o 
  -1  15  11     1251.27     1037.42    213.08 o 
   0  15  11      258.18      106.10     91.90 o 
   1  15  11       23.56       40.23     45.64 o 
   2  15  11     3847.59     3585.56    326.06 o 
   3  15  11       70.01       81.20     95.57 o 
  -4  16  11      346.95      218.02     73.23 o 
  -3  16  11     1484.62     1874.00    215.18 o 
  -2  16  11     1751.30     1596.68    169.46 o 
  -1  16  11      683.93      535.05    125.15 o 
   0  16  11      702.01      739.31    117.87 o 
   1  16  11        5.86      151.41     78.39 o 
   2  16  11     2506.60     1680.63    493.02 o 
  -4  17  11     1732.95     1964.99    243.20 o 
  -3  17  11      302.24      148.10     48.44 o 
  -2  17  11        1.14       92.05     49.48 o 
  -1  17  11        5.06      -75.13     82.46 o 
   0  17  11      525.81      550.56    178.61 o 
   1  17  11       26.53        5.96     70.33 o 
   2  17  11     4940.66     5777.45    313.59 o 
  -4  18  11       17.75       -1.29     78.47 o 
  -3  18  11     1094.34     1007.37    163.46 o 
  -2  18  11     1267.62     1778.69    159.03 o 
  -1  18  11     1056.52     1253.18    129.49 o 
   0  18  11     1042.15      740.24    265.70 o 
   1  18  11      359.27      278.33    121.78 o 
  -3  19  11       74.88       38.12     48.27 o 
  -2  19  11       24.84       56.59     76.03 o 
  -1  19  11      272.73      154.78     79.98 o 
   0  19  11      396.82      436.32     97.77 o 
   1  19  11        0.91      -83.10     79.75 o 
  -2  20  11      252.53      309.56     91.55 o 
  -1  20  11      176.22      286.75     94.49 o 
   0  20  11      207.37       92.16     50.40 o 
  -1  21  11      793.23      751.43    138.52 o 
  -6   0  12        3.96      -20.68     45.37 o 
  -4   0  12     5479.63     6946.12    400.95 o 
  -2   0  12      703.93     1110.87    226.57 o 
   0   0  12      453.16      585.47    257.18 o 
   2   0  12     4671.42     4004.52    830.74 o 
  -6   1  12      690.46      319.43     72.41 o 
  -5   1  12      351.48      372.20    106.40 o 
  -4   1  12      300.79      288.31    111.82 o 
  -3   1  12      429.49      654.70    131.04 o 
  -2   1  12     7454.21     9400.99    362.91 o 
  -1   1  12       18.05       97.11     99.54 o 
   0   1  12      610.10      562.64    166.51 o 
   1   1  12     1141.34     1070.35    230.98 o 
   2   1  12       20.09       75.69     50.23 o 
   3   1  12       74.55      -98.36     92.89 o 
  -6   2  12       31.04       36.27     32.07 o 
  -5   2  12      362.10      287.60    214.94 o 
  -4   2  12     4102.14     4982.06    570.74 o 
  -3   2  12      509.69      452.36    111.16 o 
  -2   2  12      724.03      601.08    199.95 o 
  -1   2  12     3868.60     4723.20    321.98 o 
   0   2  12      230.73       52.92    106.81 o 
   1   2  12      195.87      301.84    115.71 o 
   2   2  12     2406.95     2089.43    406.43 o 
   3   2  12      555.63      256.19    118.54 o 
  -6   3  12      272.25       74.36     67.59 o 
  -5   3  12     2427.17     2015.14    258.78 o 
  -4   3  12       16.90      -61.69    151.18 o 
  -3   3  12      498.61      455.55    159.57 o 
  -2   3  12     4272.77     4701.31    399.64 o 
  -1   3  12      101.32      230.62    118.30 o 
   0   3  12      569.21      329.73    133.89 o 
   1   3  12     1421.82     1481.88    231.24 o 
   2   3  12        9.43       95.32     60.80 o 
   3   3  12      559.56      396.46    113.45 o 
  -5   4  12     2029.23     2106.16    297.72 o 
  -4   4  12     2350.94     2494.28    201.41 o 
  -3   4  12      751.86      991.47    196.45 o 
  -2   4  12      731.99      621.08    132.82 o 
  -1   4  12     3779.87     4579.74    261.88 o 
   0   4  12       61.33     -131.74    135.80 o 
   1   4  12      550.25      469.26    106.16 o 
   2   4  12      702.70      673.62    139.02 o 
   3   4  12      414.50      243.07    107.54 o 
  -5   5  12     3138.71     3510.99    649.58 o 
  -4   5  12       99.58      -42.57    109.10 o 
  -3   5  12      124.54      -65.45    114.76 o 
  -2   5  12      413.51      278.69    105.06 o 
  -1   5  12      882.69      864.29    182.67 o 
   0   5  12       87.68      132.54     79.47 o 
   1   5  12      389.98      539.69    163.36 o 
   2   5  12      480.23      354.35    107.30 o 
   3   5  12      427.74      213.03     93.11 o 
  -5   6  12     4427.78     4665.76    465.37 o 
  -4   6  12      556.56      459.42    125.26 o 
  -3   6  12     3242.70     4315.27    244.31 o 
  -2   6  12      170.97       -7.31     91.60 o 
  -1   6  12     2720.77     2464.40    216.89 o 
   0   6  12     1050.47      963.41    314.04 o 
   1   6  12     1352.03     1196.09    238.81 o 
   2   6  12        0.59       72.45     78.10 o 
   3   6  12     1370.14      996.60    215.53 o 
  -5   7  12     3118.32     3352.56    368.98 o 
  -4   7  12        0.84     -118.22    111.55 o 
  -3   7  12     1204.28     1285.15    217.82 o 
  -2   7  12      189.72      186.48     86.00 o 
  -1   7  12     2207.95     2641.96    304.95 o 
   0   7  12      265.29      344.63    117.29 o 
   1   7  12      951.52     1039.30    138.06 o 
   2   7  12      976.07      770.10    141.87 o 
   3   7  12      379.93      214.33     70.72 o 
  -5   8  12     1133.55      944.06    177.82 o 
  -4   8  12      346.85      237.21     97.05 o 
  -3   8  12     2706.27     3523.14    243.63 o 
  -2   8  12      288.48      367.40    116.64 o 
  -1   8  12     1671.58     1633.72    174.33 o 
   0   8  12      401.31      336.13    125.26 o 
   1   8  12      604.62      562.07    123.89 o 
   2   8  12      790.37      515.52    118.95 o 
   3   8  12     1302.60      899.71    163.34 o 
  -5   9  12      718.74      601.47    108.75 o 
  -4   9  12       34.16        5.24     69.85 o 
  -3   9  12      631.96      483.81    117.20 o 
  -2   9  12     2103.03     2424.91    273.22 o 
  -1   9  12     2593.24     2923.44    196.01 o 
   0   9  12       59.20       70.44     93.60 o 
   1   9  12      269.73      157.47     71.54 o 
   2   9  12     1750.40     1325.52    192.89 o 
   3   9  12      502.75      348.77    124.94 o 
  -5  10  12      170.18       90.49     69.19 o 
  -4  10  12      539.57      347.00    129.97 o 
  -3  10  12     1079.31     1248.64    165.23 o 
  -2  10  12       99.36      165.73     95.84 o 
  -1  10  12        4.81       60.76    105.74 o 
   0  10  12     1304.67     1714.18    192.37 o 
   1  10  12        1.49        2.53     77.97 o 
   2  10  12     1057.31      797.32    171.88 o 
  -5  11  12       37.07       34.99     90.78 o 
  -4  11  12      271.72      212.30    120.37 o 
  -3  11  12      872.30      594.27    161.39 o 
  -2  11  12     5362.15     6602.19    329.21 o 
  -1  11  12      551.73      494.16    100.20 o 
   0  11  12       40.83      124.74    175.55 o 
   1  11  12       90.70       94.03     75.30 o 
   2  11  12     1598.36     1493.75    271.91 o 
  -4  12  12     1324.38     1250.86    238.16 o 
  -3  12  12      473.35      291.15    124.98 o 
  -2  12  12        0.20       24.59     56.25 o 
  -1  12  12     1004.21      834.77    129.46 o 
   0  12  12      829.71      672.57    109.58 o 
   1  12  12      238.46      153.50     68.74 o 
   2  12  12     1209.59      882.56    202.74 o 
  -4  13  12      306.28      212.21     77.80 o 
  -3  13  12      465.93      229.78    139.65 o 
  -2  13  12     2518.01     2537.18    220.57 o 
  -1  13  12      211.51      138.99     86.21 o 
   0  13  12      171.55      114.55     79.92 o 
   1  13  12     1127.97     1319.14    256.54 o 
   2  13  12      737.44      719.03    127.95 o 
  -4  14  12     1234.49     1301.94    234.47 o 
  -3  14  12       57.04       17.39     80.53 o 
  -2  14  12       17.87      -56.31     53.94 o 
  -1  14  12     1940.44     2385.49    170.99 o 
   0  14  12      270.29       86.90     83.90 o 
   1  14  12      915.03      839.61    208.28 o 
  -3  15  12       18.85      187.63     85.32 o 
  -2  15  12      798.49      735.10    127.37 o 
  -1  15  12      419.98      406.75     99.88 o 
   0  15  12       42.60      124.97     86.07 o 
   1  15  12     3420.90     3586.29    938.52 o 
  -3  16  12        3.23      -35.37     56.85 o 
  -2  16  12        5.96      -29.07     57.37 o 
  -1  16  12     5172.85     6461.51    340.23 o 
   0  16  12      497.70      456.30    126.31 o 
   1  16  12      850.87      916.35    199.09 o 
  -2  17  12       94.72      -22.47     55.38 o 
  -1  17  12       25.97       45.78     95.08 o 
   0  17  12       70.10        8.22    107.79 o 
  -1  18  12     2782.05     3955.28    431.29 o 
  -5   0  13     4762.64     5214.68    959.90 o 
  -3   0  13        7.77     -165.30    196.82 o 
  -1   0  13        4.27      -58.05    208.36 o 
   1   0  13       63.42      159.54    166.07 o 
  -5   1  13     2092.69     1846.49    261.75 o 
  -4   1  13      206.44      -16.63    131.58 o 
  -3   1  13     1206.47     1873.51    349.63 o 
  -2   1  13      107.80      153.08     93.41 o 
  -1   1  13     1575.48     1654.51    207.27 o 
   0   1  13        4.02       49.20    131.29 o 
   1   1  13      200.56      137.41    190.87 o 
   2   1  13      485.53      369.16    150.39 o 
  -5   2  13     4328.45     3158.82    852.04 o 
  -4   2  13        4.91       60.59    113.14 o 
  -3   2  13       41.58       26.60     70.96 o 
  -2   2  13      461.42      382.43    118.77 o 
  -1   2  13       92.35      -85.89    119.43 o 
   0   2  13      262.27        1.52    129.59 o 
   1   2  13     1603.41     1136.54    240.57 o 
   2   2  13       87.23      105.24     57.66 o 
  -4   3  13     1588.60     1362.34    251.80 o 
  -3   3  13     1594.38     1906.72    319.12 o 
  -2   3  13       23.19      119.90     78.46 o 
  -1   3  13      520.97      188.87    115.41 o 
   0   3  13      289.10       -6.47    135.92 o 
   1   3  13      118.75       15.25    163.63 o 
   2   3  13     2171.86     1508.83    316.10 o 
  -4   4  13       30.37      -86.51    111.31 o 
  -3   4  13        3.27       61.09    127.05 o 
  -2   4  13     2212.03     1971.89    221.81 o 
  -1   4  13        4.55       60.44    102.54 o 
   0   4  13      517.44      483.26    223.93 o 
   1   4  13      860.20      801.50    180.89 o 
   2   4  13      511.71      233.68     77.62 o 
  -4   5  13     3188.96     3318.85    307.83 o 
  -3   5  13      387.18      301.46    117.12 o 
  -2   5  13       99.94       60.97     92.42 o 
  -1   5  13      710.42      357.19    106.65 o 
   0   5  13      281.84      148.11    127.27 o 
   1   5  13      838.58      482.48    111.71 o 
   2   5  13     2346.29     1917.41    359.67 o 
  -4   6  13      166.33      127.51    120.27 o 
  -3   6  13        0.92      -67.06    111.10 o 
  -2   6  13     3249.15     3901.55    460.94 o 
  -1   6  13       93.80       71.13    128.08 o 
   0   6  13      641.49      407.39    130.59 o 
   1   6  13      124.26       91.51     71.49 o 
   2   6  13     2487.59     2169.41    341.30 o 
  -4   7  13     1718.29     2074.78    303.80 o 
  -3   7  13       23.10      -48.30     78.29 o 
  -2   7  13      218.46      223.04     84.10 o 
  -1   7  13     1323.35     1557.87    246.43 o 
   0   7  13      258.42      246.37    110.63 o 
   1   7  13     1418.17     1066.75    204.52 o 
   2   7  13     3811.21     4845.85    996.93 o 
  -4   8  13       59.60     -103.90    106.64 o 
  -3   8  13       40.73       62.01     92.63 o 
  -2   8  13     1007.49      770.32    164.26 o 
  -1   8  13       64.47      -64.53    128.07 o 
   0   8  13      402.05      360.81    115.43 o 
   1   8  13      251.80       98.57     75.83 o 
  -4   9  13      916.01      860.75    163.72 o 
  -3   9  13        4.70      -47.94    141.23 o 
  -2   9  13      230.40      164.55     89.44 o 
  -1   9  13     2552.70     2845.49    259.68 o 
   0   9  13       92.14       31.27     90.57 o 
   1   9  13     1004.37      821.16    129.60 o 
  -3  10  13      139.72      152.19    103.44 o 
  -2  10  13       69.92      -91.73     99.26 o 
  -1  10  13       40.54      -50.25     84.67 o 
   0  10  13      255.70      224.28     88.44 o 
   1  10  13     1022.95      854.82    123.04 o 
  -3  11  13       71.72       75.40     70.39 o 
  -2  11  13       91.63      183.37     94.68 o 
  -1  11  13     4360.84     4961.10    365.82 o 
   0  11  13       65.48       20.43     82.37 o 
   1  11  13      583.27      414.38     89.24 o 
  -3  12  13      197.88      153.15     89.23 o 
  -2  12  13      304.82      324.27    112.67 o 
  -1  12  13      207.99      138.27     61.11 o 
   0  12  13      293.74      318.52    102.88 o 
  -2  13  13       10.45      -79.49     98.38 o 
  -1  13  13     1895.67     1563.58    210.98 o 
   0  13  13      346.92      346.14    103.34 o 
  -2   0  14      216.85      222.96    211.82 o 
   0   0  14     1631.27     2013.60    338.68 o 
  -3   1  14        1.01       33.48    140.21 o 
  -2   1  14      436.19      276.14    124.22 o 
  -1   1  14      327.96      307.03    141.69 o 
   0   1  14     2549.70     2343.97    215.47 o 
  -3   2  14        4.32      -19.16    139.44 o 
  -2   2  14      119.87      -46.38    146.36 o 
  -1   2  14     1272.46     1037.99    186.28 o 
   0   2  14      381.22      355.50    153.58 o 
  -3   3  14        5.55       75.74    143.39 o 
  -2   3  14      309.08      191.69    175.90 o 
  -1   3  14      374.07      288.75    145.09 o 
   0   3  14      531.42      476.30    225.85 o 
  -2   4  14       17.95       18.57     74.45 o 
  -1   4  14     2471.87     2428.94    255.02 o 
   0   4  14       92.85      180.26    145.14 o 
  -2   5  14        5.01      -69.92     78.93 o 
  -1   5  14        3.39     -127.55    137.46 o 
   0   5  14      168.42      275.43    141.21 o 
  -2   6  14       85.65      -61.01    110.61 o 
  -1   6  14     3608.84     4009.26    325.50 o 
  -1   7  14        2.95      -44.40    131.96 o 
                                                 
